# Supplementary material for: Complementary ACSL isoforms contribute to a non-Warburg advantageous energetic status characterizing invasive colon cancer cells
Source: Sci Rep. 2017 Sep 11;7:11143. doi: 10.1038/s41598-017-11612-3 (PMC5593891; doi:10.1038/s41598-017-11612-3)
Supplement: Supplementary file 2 — Dataset 1 [file 41598_2017_11612_MOESM2_ESM.xlsx]

## Sheet: Explanation
	OrigScale		Values are normalized in terms of raw area counts.
			For a single day run, this is equivalent to the raw data.
	ScaledImpData		Each biochemical in OrigScale is rescaled to set the median equal to 1.
			Then, missing values are imputed with the minimum.
	ProNormImpData		Values for each sample are normalized by Bradford protein concentration.
			Each biochemical in OrigScale is then rescaled to set the median equal to 1.
			Lastly, missing values are imputed with the minimum.
	[Biochemical Name]*		Indicates compounds that have not been officially confirmed based on a standard, but we are confident in its identity.
	Pathway Heat Map		This is the heat map associated with the statistical analysis of the data.
			Indicates ratios, p- and q-values for each comparison.
			0.55	Green: indicates significant difference (p≤0.05) between the groups shown, metabolite ratio of < 1.00
			0.76	Light Green: narrowly missed statistical cutoff for significance 0.05<p<0.10, metabolite ratio of < 1.00
			1.71	Red: indicates significant difference (p≤0.05) between the groups shown; metabolite ratio of ≥ 1.00
			1.32	Light Red: narrowly missed statistical cutoff for significance 0.05<p<0.10, metabolite ratio of ≥ 1.00
			1.2	Non-colored text and cell: mean values are not significantly different for that comparison
	Box Plots (pathway)		Box plots sorted by pathway order, as in the example below.

## Sheet: Pathway Heat Map
Supplementary File 1: Pathway Heat Map
										Fold of Change
Heat map of statistically significant biochemicals profiled in this study.						Data normalization: Bradford protein concentration				Welch's Two-Sample t-test					Statistical Values
										Comparisons to Control					Welch's Two-Sample t-test									Mean Values						% Filled Values
Pathway Sort Order	Super Pathway	Sub Pathway	Biochemical Name	Platform	Comp ID	KEGG	HMDB	PubChem		ACSL1 No ORF	ACSL4 No ORF	SCD No ORF	x3 No ORF		ACSL1 / No ORF		ACSL4 / No ORF		SCD / No ORF		x3 / No ORF			No ORF	ACSL1	ACSL4	SCD	x3		No ORF	ACSL1	ACSL4	SCD	x3		Super Pathway	Sub Pathway	Chemical ID	CAS	RI	Mass
														X	p-value	q-value	p-value	q-value	p-value	q-value	p-value	q-value	X						X						X
1	Amino Acid	Glycine, Serine and Threonine Metabolism	glycine	LC/MS pos	58	C00037	HMDB00123	750		0.98	1.39	1.28	1.86		0.9343	0.635	0.132	0.6127	0.2067	0.1527	0.0288	0.0255		1.0252	1.0075	1.425	1.3103	1.9081		100	100	100	100	100		Amino Acid	Glycine, Serine and Threonine Metabolism	340	56-40-6	700	263.147
6			betaine	LC/MS pos	3141	C00719	HMDB00043	247		0.87	0.82	0.87	1		0.2586	0.464	0.0617	0.6127	0.2383	0.1607	0.9852	0.2686		1.1904	1.0385	0.9702	1.0301	1.1877		100	100	100	100	100		Amino Acid	Glycine, Serine and Threonine Metabolism	799	107-43-7	734	118.086
9			serine	LC/MS polar	1648	C00065	HMDB00187	5951		0.89	1.16	0.94	1.21		0.3664	0.5237	0.1856	0.6127	0.4221	0.2227	0.0534	0.0371		1.0741	0.9578	1.2428	1.0072	1.3025		100	100	100	100	100		Amino Acid	Glycine, Serine and Threonine Metabolism	503	56-45-1	2988	104.035
10			N-acetylserine	LC/MS pos	37076		HMDB02931	65249		1.08	1.01	1.23	1.47		0.4497	0.5237	0.9569	0.9259	0.0944	0.1037	0.0545	0.0377		0.9027	0.9777	0.9103	1.1142	1.33		100	100	100	100	100		Amino Acid	Glycine, Serine and Threonine Metabolism	100001851	97-14-3	1021	148.06
14			threonine	LC/MS pos	1284	C00188	HMDB00167	6288		0.92	1.11	0.92	1.11		0.5425	0.5402	0.5949	0.8452	0.4714	0.2403	0.4111	0.1485		1.0998	1.0144	1.2196	1.009	1.2158		100	100	100	100	100		Amino Acid	Glycine, Serine and Threonine Metabolism	564	72-19-5	701.5	120.066
15			N-acetylthreonine	LC/MS neg	33939	C01118		152204		0.91	1.01	1.24	1.72		0.2541	0.464	0.9194	0.9259	0.0302	0.0715	0.001	0.0057		0.947	0.8663	0.9537	1.1781	1.6294		100	100	100	100	100		Amino Acid	Glycine, Serine and Threonine Metabolism	100001274	17093-74-2	821.6	160.062
25		Alanine and Aspartate Metabolism	alanine	LC/MS pos	1126	C00041	HMDB00161	5950		0.92	1.02	0.88	1.2		0.5787	0.5528	0.8663	0.9248	0.3945	0.2178	0.2221	0.096		1.0739	0.983	1.0966	0.9408	1.2917		100	100	100	100	100		Amino Acid	Alanine and Aspartate Metabolism	811	56-41-7	696	90.055
26			N-acetylalanine	LC/MS neg	1585	C02847	HMDB00766	88064		0.96	0.86	1.04	1.16		0.666	0.5821	0.4067	0.75	0.6723	0.2931	0.3167	0.1245		1.079	1.04	0.932	1.1222	1.2468		100	100	100	100	100		Amino Acid	Alanine and Aspartate Metabolism	1110	97-69-8	861.2	130.051
28			aspartate	LC/MS pos	443	C00049	HMDB00191	5960		0.99	1.33	0.82	0.95		0.9239	0.635	0.1193	0.6127	0.2743	0.1767	0.7328	0.219		1.0285	1.0136	1.3728	0.8454	0.9795		100	100	100	100	100		Amino Acid	Alanine and Aspartate Metabolism	234	56-84-8	668	134.045
30			asparagine	LC/MS pos	512	C00152	HMDB00168	6267		0.83	0.98	0.88	1.15		0.2439	0.4584	0.9087	0.9248	0.4026	0.2194	0.3109	0.1228		1.1011	0.9162	1.0752	0.9711	1.2639		100	100	100	100	100		Amino Acid	Alanine and Aspartate Metabolism	917	70-47-3	679	133.061
32			N-acetylaspartate (NAA)	LC/MS polar	22185	C01042	HMDB00812	65065		1.13	1.04	1.23	1.1		0.2072	0.4584	0.6626	0.8591	0.014	0.0494	0.4191	0.15		0.9287	1.0488	0.9625	1.1402	1.02		100	100	100	100	100		Amino Acid	Alanine and Aspartate Metabolism	100000787	997-55-7;997-55-7	3143	174.041
38		Glutamate Metabolism	glutamate	LC/MS pos	57	C00025	HMDB00148	611		0.86	0.99	0.98	1.42		0.2727	0.464	0.9367	0.9259	0.8652	0.3381	0.0386	0.0297		0.9862	0.8499	0.9726	0.9621	1.4		100	100	100	100	100		Amino Acid	Glutamate Metabolism	561	56-86-0	710	148.06
39			glutamine	LC/MS pos	53	C00064	HMDB00641	5961		0.78	0.78	0.76	1.12		0.6156	0.5615	0.6159	0.8461	0.5731	0.2698	0.6682	0.2061		1.2598	0.9827	0.9859	0.9635	1.4108		100	100	100	100	100		Amino Acid	Glutamate Metabolism	563	56-85-9	680	147.076
40			N-acetylglutamate	LC/MS pos	15720	C00624	HMDB01138	70914		1.17	1.04	1.22	1.4		0.1743	0.4539	0.6489	0.8539	0.0975	0.1037	0.0226	0.0225		0.8775	1.0301	0.914	1.0704	1.226		100	100	100	100	100		Amino Acid	Glutamate Metabolism	100000282	5817-08-03	1492	190.071
41			N-acetylglutamine	LC/MS pos	33943	C02716	HMDB06029	182230		0.96	0.76	1.49	2.41		0.6916	0.5837	0.2174	0.6178	0.0142	0.0494	0.0006	0.0053		0.9233	0.8821	0.6974	1.3783	2.2216		100	100	100	100	100		Amino Acid	Glutamate Metabolism	100001253	2490-97-3	1193	189.087
42			N-acetyl-aspartyl-glutamate (NAAG)	LC/MS pos	35665	C12270	HMDB01067	5255		0.96	1.06	1.15	0.97		0.6489	0.574	0.6495	0.8539	0.0773	0.0989	0.7324	0.219		1.0473	1.008	1.1137	1.201	1.0177		100	100	100	100	100		Amino Acid	Glutamate Metabolism	100001612	3106-85-2	1575.4	305.098
43			gamma-aminobutyrate (GABA)	LC/MS pos	1416	C00334	HMDB00112	119		1.02	1.15	1.33	2.85		0.9323	0.635	0.3452	0.7316	0.101	0.1037	0.0016	0.0057		0.9637	0.9864	1.1064	1.2833	2.743		100	100	100	100	100		Amino Acid	Glutamate Metabolism	141	56-12-2	699	104.071
46			4-methylglutamate	LC/MS pos	32443	C06234		5365		1.08	1.31	0.97	2.28		0.6066	0.5603	0.051	0.6127	0.7469	0.3156	0.1339	0.0675		0.8167	0.8791	1.0709	0.7946	1.8599		100	100	100	100	100		Amino Acid	Glutamate Metabolism	100001128	31137-74-3	928.1	162.076
48			glutamate, gamma-methyl ester	LC/MS pos	33487			68662		0.91	0.9	0.84	1.14		0.4975	0.5237	0.398	0.7374	0.1198	0.1125	0.485	0.1654		1.2083	1.0977	1.085	1.0121	1.3739		100	100	100	100	100		Amino Acid	Glutamate Metabolism	100001103	1499-55-4	1068.8	162.076
49			pyroglutamine*	LC/MS pos	46225			134508		0.87	1.07	1.2	2.94		0.2269	0.4584	0.4796	0.7744	0.1341	0.1179	0.0004	0.0048		0.9051	0.7862	0.9722	1.0824	2.6588		100	100	100	100	100		Amino Acid	Glutamate Metabolism	100001540	2353-44-8	750	129.066
53		Histidine Metabolism	histidine	LC/MS neg	59	C00135	HMDB00177	6274		0.86	1	0.85	0.98		0.2949	0.4903	0.9773	0.9318	0.225	0.1565	0.8953	0.2503		1.1979	1.031	1.1959	1.0176	1.179		100	100	100	100	100		Amino Acid	Histidine Metabolism	355	5934-29-2	755.9	154.062
54			N-acetylhistidine	LC/MS pos	33946	C02997	HMDB32055	75619		0.96	1.01	1.2	1.26		0.9372	0.635	0.9397	0.9259	0.3886	0.2166	0.3192	0.125		0.9009	0.8687	0.9063	1.0848	1.1326		100	100	100	100	100		Amino Acid	Histidine Metabolism	100001293	39145-52-3	848	198.087
55			1-methylhistidine	LC/MS pos	30460	C01152	HMDB00001	92105		0.93	1.32	0.94	1.14		0.7235	0.5886	0.3733	0.7374	0.8667	0.3381	0.6636	0.2054		1.2844	1.1912	1.6892	1.212	1.46		100	100	100	100	100		Amino Acid	Histidine Metabolism	100001051	332-80-9	653.6	170.092
56			3-methylhistidine	LC/MS neg	15677	C01152	HMDB00479	64969		0.94	1.14	0.78	0.47		0.7248	0.5886	0.6983	0.8794	0.2499	0.1648	0.0833	0.0494		1.2921	1.2118	1.4732	1.0016	0.6094		100	100	100	100	75		Amino Acid	Histidine Metabolism	100000042	368-16-1	906.3	168.078
63			imidazole propionate	LC/MS pos	40730		HMDB02271	70630		1.11	1.04	1.52	2.74		0.6811	0.5829	0.7508	0.8953	0.0848	0.1037	0.0081	0.0118		0.8203	0.9122	0.8526	1.243	2.2465		100	100	100	100	100		Amino Acid	Histidine Metabolism	100003434	1074-59-5	1020	141.066
64			imidazole lactate	LC/MS pos	15716	C05568	HMDB02320	440129		0.48	1.14	0.48	0.3		0.0106	0.2411	0.3981	0.7374	0.0097	0.0435	0.002	0.0065		1.815	0.8683	2.077	0.867	0.5427		100	100	100	100	100		Amino Acid	Histidine Metabolism	100000263	14403-45-3	782.7	157.061
70			1-methylimidazoleacetate	LC/MS pos	32350	C05828	HMDB02820	75810		0.88	0.96	1.1	1.48		0.469	0.5237	0.7593	0.8954	0.532	0.2593	0.0746	0.0466		0.9451	0.8298	0.9108	1.0437	1.4004		100	100	100	100	100		Amino Acid	Histidine Metabolism	100001208	2625-49-2	833	141.066
73		Lysine Metabolism	lysine	LC/MS pos	1301	C00047	HMDB00182	5962		0.82	1.03	0.94	1.28		0.3918	0.5237	0.7644	0.8959	0.8015	0.3288	0.2275	0.0979		1.1587	0.9544	1.1973	1.084	1.4855		100	100	100	100	100		Amino Acid	Lysine Metabolism	407	56-87-1	613.8	147.113
74			N2-acetyllysine	LC/MS pos	36751	C12989	HMDB00446	92907		0.78	1.16	0.84	0.59		0.4634	0.5237	0.6041	0.8452	0.6259	0.2796	0.1712	0.08		0.9996	0.7815	1.1595	0.8363	0.5894		100	75	100	100	50		Amino Acid	Lysine Metabolism	100001721	1946-82-3	836	189.123
75			N6-acetyllysine	LC/MS pos	36752	C02727	HMDB00206	92832		1.03	0.97	0.9	0.9		0.9165	0.635	0.9442	0.9259	0.5909	0.2743	0.5896	0.1898		1.1861	1.2189	1.156	1.065	1.0666		100	100	100	100	100		Amino Acid	Lysine Metabolism	100001734	692-04-6	1140	189.123
76			N-6-trimethyllysine	LC/MS pos	1498	C03793	HMDB01325	440120		0.87	1.16	0.95	0.9		0.2269	0.4584	0.182	0.6127	0.6175	0.2789	0.3686	0.1381		1.0884	0.9442	1.2673	1.0311	0.9846		100	100	100	100	100		Amino Acid	Lysine Metabolism	189	23284-33-5	690	189.16
78			saccharopine	LC/MS neg	1495	C00449	HMDB00279	160556		0.84	0.96	1.05	6.12		0.4136	0.5237	0.7552	0.8953	0.8389	0.3344	0.0009	0.0057		0.8803	0.743	0.8429	0.9239	5.3871		100	100	100	100	100		Amino Acid	Lysine Metabolism	392	997-68-2	640	275.125
79			2-aminoadipate	LC/MS pos	6146	C00956	HMDB00510	469		1.39	1.05	1.18	1.59		0.014	0.2711	0.6735	0.8678	0.1011	0.1037	0.0041	0.0099		0.8449	1.1704	0.8894	1.0009	1.341		100	100	100	100	100		Amino Acid	Lysine Metabolism	381	542-32-5;1118-90-7	793.3	162.076
82			glutarate (pentanedioate)	LC/MS polar	396	C00489	HMDB00661	743		1.02	0.97	1.01	1.12		0.7542	0.5927	0.726	0.8925	0.8232	0.3312	0.3391	0.1299		1.01	1.0345	0.9749	1.0249	1.1313		100	100	100	100	100		Amino Acid	Lysine Metabolism	339	110-94-1	2900	131.035
90			pipecolate	LC/MS pos	1444	C00408	HMDB00070	849		0.81	0.97	0.77	1.07		0.18	0.4539	0.7858	0.901	0.0905	0.1037	0.6618	0.2054		1.2062	0.9749	1.1668	0.9304	1.2878		100	100	100	100	100		Amino Acid	Lysine Metabolism	1025	4043-87-2	1120	130.086
93			5-aminovalerate	LC/MS pos	18319	C00431	HMDB03355	138		0.9	0.93	1.07	0.92		0.426	0.5237	0.5577	0.8247	0.9028	0.3465	0.3987	0.1445		1.1603	1.0441	1.074	1.2459	1.0639		100	100	100	100	100		Amino Acid	Lysine Metabolism	100000454	660-88-8	835	118.086
98		Phenylalanine and Tyrosine Metabolism	phenylalanine	LC/MS pos	64	C00079	HMDB00159	6140		0.92	0.99	0.86	0.95		0.6048	0.5603	0.9512	0.9259	0.3366	0.1984	0.7406	0.2205		1.2152	1.1215	1.1994	1.047	1.1547		100	100	100	100	100		Amino Acid	Phenylalanine and Tyrosine Metabolism	460	63-91-2	2050	166.086
103			phenyllactate (PLA)	LC/MS neg	22130	C05607	HMDB00779	3848		1.16	1.46	1.61	1.43		0.6734	0.5821	0.2127	0.6127	0.1529	0.127	0.2376	0.1002		0.8381	0.9695	1.2215	1.3534	1.1965		100	100	100	100	100		Amino Acid	Phenylalanine and Tyrosine Metabolism	100000774	828-01-3	2208	165.056
109			phenylacetylglycine	LC/MS neg	33945	C05598	HMDB00821	68144		0.9	0.99	1.28	1.48		0.4623	0.5237	0.9108	0.9248	0.0609	0.0912	0.0161	0.0183		0.7386	0.6667	0.7286	0.9461	1.0908		100	100	100	100	100		Amino Acid	Phenylalanine and Tyrosine Metabolism	100001275	500-98-1	2375	192.067
111			tyrosine	LC/MS pos	1299	C00082	HMDB00158	6057		0.94	1.03	0.89	1.01		0.6758	0.5821	0.8469	0.9248	0.4153	0.2227	0.936	0.2575		1.1453	1.0801	1.1743	1.0195	1.1522		100	100	100	100	100		Amino Acid	Phenylalanine and Tyrosine Metabolism	815	60-18-4	1516.3	182.081
121			3-(4-hydroxyphenyl)lactate	LC/MS neg	32197	C03672	HMDB00755	9378		1.07	1.07	1.33	1.13		0.7087	0.5883	0.5675	0.8247	0.0712	0.0962	0.3266	0.1271		0.9397	1.0056	1.0061	1.2515	1.0591		100	100	100	100	100		Amino Acid	Phenylalanine and Tyrosine Metabolism	240	6482-98-0	1379	181.051
126			phenol sulfate	LC/MS neg	32553	C02180	HMDB60015	74426		0.83	1.16	1.25	1.26		0.2038	0.4584	0.2506	0.6603	0.1322	0.1175	0.1145	0.061		0.8056	0.6691	0.9329	1.0088	1.0171		100	100	100	100	100		Amino Acid	Phenylalanine and Tyrosine Metabolism	100001510	937-34-8	2156	172.991
128			p-cresol sulfate	LC/MS neg	36103	C01468	HMDB11635	4615423		0.95	1.24	1.38	1.67		0.7256	0.5886	0.1275	0.6127	0.0549	0.0899	0.0194	0.0202		0.8239	0.7868	1.0229	1.134	1.3788		100	100	100	100	100		Amino Acid	Phenylalanine and Tyrosine Metabolism	100001315	3233-57-7	2890	187.007
134			o-cresol sulfate	LC/MS neg	36845			11615528		1	1	1	1											0.8068	0.8068	0.8068	0.8068	0.8068		0	0	0	0	0		Amino Acid	Phenylalanine and Tyrosine Metabolism	100001806		2796	187.007
193		Tryptophan Metabolism	tryptophan	LC/MS pos	54	C00078	HMDB00929	6305		0.91	0.98	0.84	0.95		0.5818	0.5528	0.9027	0.9248	0.3225	0.1931	0.7628	0.2241		1.2331	1.123	1.2039	1.0392	1.1707		100	100	100	100	100		Amino Acid	Tryptophan Metabolism	565	73-22-3	2440	205.097
197			indolelactate	LC/MS neg	18349	C02043	HMDB00671	92904		1.1	1.26	1.72	1.35		0.6921	0.5837	0.3338	0.7213	0.0967	0.1037	0.2498	0.1039		0.8238	0.905	1.0384	1.4188	1.1148		100	100	100	100	100		Amino Acid	Tryptophan Metabolism	100000463	832-97-3	2286	204.067
203			kynurenine	LC/MS pos	15140	C00328	HMDB00684	161166		0.9	1.33	0.74	0.44		0.5766	0.5528	0.3764	0.7374	0.2309	0.1592	0.016	0.0183		1.369	1.2306	1.8176	1.0184	0.5996		100	100	100	100	100		Amino Acid	Tryptophan Metabolism	100000265	2922-83-0	1902.1	209.092
219			serotonin (5HT)	LC/MS pos	2342	C00780	HMDB00259	5202		1	1.12	1.15	1.17				0.391	0.7374	0.391	0.2166	0.391	0.143		0.1773	0.1773	0.1979	0.204	0.2066		0	0	25	50	25		Amino Acid	Tryptophan Metabolism	504	153-98-0	1654	177.102
234			C-glycosyltryptophan	LC/MS neg	48782			10981970		0.76	0.88	0.58	0.71		0.0058	0.2399	0.1518	0.6127	0.0028	0.0248	0.0055	0.0101		1.2465	0.9472	1.0995	0.7239	0.884		100	100	100	100	100		Amino Acid	Tryptophan Metabolism	100006379	180509-18-6	1777	365.135
237		Leucine, Isoleucine and Valine Metabolism	leucine	LC/MS pos	60	C00123	HMDB00687	6106		0.92	0.97	0.88	1		0.5767	0.5528	0.8816	0.9248	0.3871	0.2166	0.9941	0.2704		1.1853	1.0882	1.155	1.0435	1.1811		100	100	100	100	100		Amino Acid	Leucine, Isoleucine and Valine Metabolism	397	61-90-5	1680.2	132.102
238			N-acetylleucine	LC/MS neg	1587	C02710	HMDB11756	70912		1.01	0.8	1.06	0.89		0.8124	0.609	0.3335	0.7213	0.8888	0.3435	0.5105	0.1726		1.135	1.147	0.9046	1.1978	1.0157		100	100	75	75	50		Amino Acid	Leucine, Isoleucine and Valine Metabolism	1082	1188-21-2	2400	172.098
240			4-methyl-2-oxopentanoate	LC/MS neg	22116	C00233	HMDB00695	70		1.6	1.7	2.67	2.17		0.051	0.4321	0.2011	0.6127	0.0159	0.0508	0.0654	0.0421		0.7193	1.15	1.2207	1.9232	1.5595		100	100	100	100	100		Amino Acid	Leucine, Isoleucine and Valine Metabolism	100000551	816-66-0	2170	129.056
245			isovalerylcarnitine	LC/MS pos	34407		HMDB00688	6426851		1.31	1.02	1.09	1.35		0.4647	0.5237	0.9207	0.9259	0.8485	0.3357	0.3587	0.1353		0.7896	1.0356	0.8092	0.8632	1.0655		100	100	100	100	100		Amino Acid	Leucine, Isoleucine and Valine Metabolism	100001393	31023-24-2	2504.9	246.17
248			beta-hydroxyisovalerate	LC/MS neg	12129		HMDB00754	69362		1.73	2.05	1.83	1.83		0.2215	0.4584	0.208	0.6127	0.2003	0.1493	0.2002	0.0898		0.5226	0.9055	1.071	0.9561	0.9558		67	100	100	100	100		Amino Acid	Leucine, Isoleucine and Valine Metabolism	1442	625-08-1	1027	117.056
249			beta-hydroxyisovaleroylcarnitine	LC/MS pos	35433					0.94	1.05	1.05	1.22		0.519	0.5337	0.8494	0.9248	0.6595	0.2898	0.1032	0.0563		1.03	0.9731	1.0786	1.0789	1.2562		100	100	100	100	100		Amino Acid	Leucine, Isoleucine and Valine Metabolism	100001594	99159-87-2	1701	262.165
250			alpha-hydroxyisovaleroyl carnitine*	LC/MS pos	46263					0.88	1.13	0.88	1.25		0.187	0.4539	0.4708	0.7744	0.2941	0.1837	0.1267	0.0653		1.0645	0.9394	1.203	0.9404	1.3273		100	100	100	100	100		Amino Acid	Leucine, Isoleucine and Valine Metabolism	100005836		1863	262.165
256			alpha-hydroxyisovalerate	LC/MS polar	46537		HMDB00407	99823		0.99	0.99	0.92	0.93		0.9627	0.6381	0.9051	0.9248	0.5773	0.2703	0.6213	0.1958		1.0703	1.0613	1.0633	0.9826	0.993		100	100	100	100	100		Amino Acid	Leucine, Isoleucine and Valine Metabolism	100001300	600-37-3	1052	117.056
258			methylsuccinate	LC/MS polar	15745		HMDB01844	10349		0.95	0.97	1.18	1.4		0.4946	0.5237	0.5503	0.8247	0.0438	0.085	0.0073	0.0114		1.0181	0.9683	0.9844	1.2002	1.4275		100	100	100	100	100		Amino Acid	Leucine, Isoleucine and Valine Metabolism	2051	498-21-5	2800	131.035
264			5-methylnorleucine	LC/MS pos	43546			94817		0.93	1.09	0.9	0.85		0.7294	0.5886	0.653	0.8539	0.6166	0.2789	0.4562	0.1584		1.0097	0.9413	1.1034	0.9084	0.8631		100	100	100	100	100		Amino Acid	Leucine, Isoleucine and Valine Metabolism	100004549	31872-98-7	2426	146.118
266			isoleucine	LC/MS pos	1125	C00407	HMDB00172	6306		0.93	1.02	0.92	1.05		0.6421	0.5723	0.9117	0.9248	0.6033	0.2764	0.7206	0.217		1.1337	1.0551	1.1525	1.0449	1.195		100	100	100	100	100		Amino Acid	Leucine, Isoleucine and Valine Metabolism	376	73-32-5	1599	132.102
268			N-acetylisoleucine	LC/MS neg	33967			2802421		1.77	1.02	1.5	1.2		0.0726	0.4321	0.8788	0.9248	0.1615	0.1314	0.8764	0.2456		0.8351	1.4816	0.8529	1.2537	1.0052		100	100	75	100	75		Amino Acid	Leucine, Isoleucine and Valine Metabolism	100001276	3077-46-1	2325	172.098
269			3-methyl-2-oxovalerate	LC/MS neg	15676	C00671	HMDB03736	47		1.67	1.83	2.82	2.48		0.0162	0.2953	0.1155	0.6127	0.0102	0.0435	0.0526	0.037		0.6423	1.0737	1.1775	1.8102	1.5943		100	100	100	100	100		Amino Acid	Leucine, Isoleucine and Valine Metabolism	100000036	1460-34-0;51829-07-3	2064.2	129.056
270			2-methylbutyrylcarnitine (C5)	LC/MS pos	45095		HMDB00378	6426901		0.97	1.01	0.94	0.97		0.8272	0.609	0.9241	0.9259	0.6608	0.2898	0.832	0.2384		1.0223	0.9923	1.029	0.9599	0.9943		100	100	100	100	100		Amino Acid	Leucine, Isoleucine and Valine Metabolism	100001509	31023-25-3	2465	246.17
272			tiglyl carnitine	LC/MS pos	35428		HMDB02366	22833596		0.98	1.05	1.01	1.15		0.7527	0.5927	0.79	0.901	0.976	0.3653	0.1707	0.08		1.0339	1.0142	1.0893	1.0429	1.186		100	100	100	100	100		Amino Acid	Leucine, Isoleucine and Valine Metabolism	100001597	64191-86-2	2354	244.154
275			2-hydroxy-3-methylvalerate	LC/MS neg	36746		HMDB00317	164623		0.96	1.04	0.77	0.8		0.7638	0.5932	0.9403	0.9259	0.1692	0.1338	0.3978	0.1445		1.1108	1.0641	1.1513	0.8588	0.8926		100	100	100	100	75		Amino Acid	Leucine, Isoleucine and Valine Metabolism	100001541	488-15-3	1800	131.071
276			3-hydroxy-2-ethylpropionate	LC/MS neg	32397		HMDB00396	188979		1.37	1.56	1.13	1.13		0.3835	0.5237	0.3886	0.7374	0.6898	0.2977	0.7883	0.2299		0.7043	0.9626	1.0976	0.7988	0.7978		33	100	75	75	50		Amino Acid	Leucine, Isoleucine and Valine Metabolism	100001170	4374-62-3	975	117.056
277			ethylmalonate	LC/MS polar	15765		HMDB00622	11756		1.1	0.98	1.17	1.17		0.6432	0.5723	0.9409	0.9259	0.2801	0.1783	0.3446	0.1316		0.9048	0.9984	0.8902	1.062	1.0551		100	100	100	100	100		Amino Acid	Leucine, Isoleucine and Valine Metabolism	2054	601-75-2	2785	131.035
278			valine	LC/MS pos	1649	C00183	HMDB00883	6287		0.92	1	0.9	1.03		0.5903	0.5528	0.9893	0.9318	0.4813	0.2446	0.839	0.2384		1.1478	1.0531	1.1455	1.0297	1.1792		100	100	100	100	100		Amino Acid	Leucine, Isoleucine and Valine Metabolism	566	72-18-4	1042.1	118.086
279			N-acetylvaline	LC/MS neg	1591		HMDB11757	66789		1.03	1.08	1.12	1.09		0.7665	0.5932	0.5852	0.8431	0.218	0.1549	0.8009	0.2325		0.9576	0.9904	1.0312	1.0689	1.0445		100	100	100	100	100		Amino Acid	Leucine, Isoleucine and Valine Metabolism	1084	96-81-1	1704	158.082
281			3-methyl-2-oxobutyrate	LC/MS neg	44526	C00141	HMDB00019	49		1.52	1.67	2.41	2		0.0264	0.3496	0.0994	0.6127	0.0059	0.0376	0.1125	0.0605		0.6409	0.9772	1.0724	1.5456	1.2794		100	100	100	100	100		Amino Acid	Leucine, Isoleucine and Valine Metabolism	100000936	3715-29-5	1465	115.04
282			isobutyrylcarnitine	LC/MS pos	33441		HMDB00736	168379		1.13	1.18	1.06	1.33		0.6565	0.5788	0.5624	0.8247	0.8183	0.3309	0.33	0.1279		0.7819	0.8835	0.9248	0.8276	1.0434		100	100	100	100	100		Amino Acid	Leucine, Isoleucine and Valine Metabolism	100001055	25518-49-4	1955.1	232.154
284			3-hydroxyisobutyrate	LC/MS polar	1549	C06001	HMDB00336	87		0.7	0.86	0.82	0.89		0.0051	0.2399	0.3019	0.6969	0.0576	0.0899	0.1833	0.0836		1.1551	0.8138	0.9967	0.9518	1.0279		100	100	100	100	100		Amino Acid	Leucine, Isoleucine and Valine Metabolism	111	2068-83-9	1619.1	103.04
285			alpha-hydroxyisocaproate	LC/MS neg	22132	C03264	HMDB00746	83697		0.97	0.98	0.88	0.65		0.9005	0.6314	0.8989	0.9248	0.5487	0.2629	0.2021	0.0898		1.1931	1.1565	1.1735	1.05	0.7727		100	100	100	100	100		Amino Acid	Leucine, Isoleucine and Valine Metabolism	100000706	10303-64-7	1840	131.071
290		Methionine, Cysteine, SAM and Taurine Metabolism	methionine	LC/MS pos	1302	C00073	HMDB00696	6137		0.86	0.93	0.81	0.93		0.4255	0.5237	0.7215	0.8925	0.2916	0.1833	0.7483	0.2215		1.2475	1.0668	1.1601	1.0078	1.1664		100	100	100	100	100		Amino Acid	Methionine, Cysteine, SAM and Taurine Metabolism	415	63-68-3	1250	150.058
291			N-acetylmethionine	LC/MS neg	1589	C02712	HMDB11745	448580		0.85	0.81	0.77	0.8		0.1386	0.4539	0.0776	0.6127	0.057	0.0899	0.0645	0.0417		1.2529	1.0704	1.0176	0.9689	1.0031		100	100	100	100	100		Amino Acid	Methionine, Cysteine, SAM and Taurine Metabolism	1083	65-82-7	1787	190.054
292			N-formylmethionine	LC/MS neg	2829	C03145	HMDB01015	439750		0.96	0.95	1.09	0.9		0.6795	0.5829	0.6181	0.8464	0.5342	0.2596	0.4528	0.158		1.1277	1.0831	1.0679	1.2307	1.0095		100	100	100	100	100		Amino Acid	Methionine, Cysteine, SAM and Taurine Metabolism	194	4289-98-9	1543.8	176.039
294			methionine sulfone	LC/MS polar	44878			69961		1.02	1.11	0.78	0.51		0.8221	0.609	0.8881	0.9248	0.3519	0.2024	0.1538	0.0751		1.5986	1.635	1.7737	1.2396	0.8111		100	100	100	100	50		Amino Acid	Methionine, Cysteine, SAM and Taurine Metabolism	100004635	820-10-0	1880	180.034
295			methionine sulfoxide	LC/MS polar	18374	C02989	HMDB02005	158980		0.92	0.93	0.94	0.7		0.5872	0.5528	0.638	0.8531	0.6856	0.2967	0.0929	0.0533		1.2988	1.1966	1.2129	1.2253	0.9045		100	100	100	100	100		Amino Acid	Methionine, Cysteine, SAM and Taurine Metabolism	100000039	3226-65-1	2698	164.039
296			N-acetylmethionine sulfoxide	LC/MS neg	45428			193368		0.9	0.64	0.8	0.46		0.4928	0.5237	0.0474	0.6127	0.2094	0.1527	0.0259	0.0241		1.3609	1.2246	0.8762	1.085	0.6307		100	100	100	100	75		Amino Acid	Methionine, Cysteine, SAM and Taurine Metabolism	100005463		942	206.049
297			S-adenosylmethionine (SAM)	LC/MS pos	15915	C00019	HMDB01185	34755		0.89	1.29	1.16	1.8		0.5373	0.5402	0.1843	0.6127	0.3996	0.2186	0.0289	0.0255		0.9142	0.8126	1.1816	1.0633	1.6447		100	100	100	100	100		Amino Acid	Methionine, Cysteine, SAM and Taurine Metabolism	1263	24346-00-7;86867-01-8;86867-0108	670	399.145
298			S-adenosylhomocysteine (SAH)	LC/MS neg	42382	C00021	HMDB00939	439155		0.94	1.06	0.81	0.92		0.6225	0.5616	0.6322	0.8526	0.1269	0.1146	0.4629	0.1593		1.1896	1.1174	1.2613	0.9596	1.0901		100	100	100	100	100		Amino Acid	Methionine, Cysteine, SAM and Taurine Metabolism	197	979-92-0	1832.4	383.114
302			cystathionine	LC/MS pos	15705	C02291	HMDB00099	439258		0.92	1.22	0.73	0.41		0.4097	0.5237	0.0993	0.6127	0.0493	0.0862	0.0009	0.0057		1.2385	1.1394	1.5106	0.9092	0.5131		100	100	100	100	100		Amino Acid	Methionine, Cysteine, SAM and Taurine Metabolism	310	535-34-2	674.7	223.075
305			2-aminobutyrate	GC/MS	1577	C02261	HMDB00650	439691		0.89	0.88	0.72	0.79		0.4531	0.5237	0.4528	0.77	0.1004	0.1037	0.2303	0.0982		1.4124	1.259	1.242	1.0203	1.1115		100	100	100	100	100		Amino Acid	Methionine, Cysteine, SAM and Taurine Metabolism	1128	1492-24-6	1215.7	130
306			2-hydroxybutyrate (AHB)	GC/MS	21044	C05984	HMDB00008	440864		1.07	1.33	0.96	1.57		0.7297	0.5886	0.1656	0.6127	0.8375	0.3344	0.3096	0.1228		0.7967	0.8519	1.0629	0.7634	1.2514		67	100	100	50	75		Amino Acid	Methionine, Cysteine, SAM and Taurine Metabolism	100000933	3347-90-8	1169.4	131
307			cysteine	LC/MS pos	1868	C00097	HMDB00574	5862		0.91	0.99	0.93	1.61		0.3888	0.5237	0.866	0.9248	0.3822	0.2151	0.0052	0.0099		1.0445	0.9515	1.0308	0.9745	1.6831		100	100	100	100	100		Amino Acid	Methionine, Cysteine, SAM and Taurine Metabolism	800	52-90-4;56-89-3	736.4	122.027
308			N-acetylcysteine	LC/MS neg	1586	C06809	HMDB01890	12035		1.16	0.97	1.13	0.85		0.9164	0.635	0.7437	0.8953	0.8864	0.3434	0.5365	0.1789		1.5833	1.8356	1.5289	1.7883	1.3412		100	100	100	100	100		Amino Acid	Methionine, Cysteine, SAM and Taurine Metabolism	1107	616-91-1	1108	162.023
309			cystine	LC/MS pos	56	C00491	HMDB00192	67678		0.67	1.22	1.07	1.55		0.0242	0.3496	0.1704	0.6127	0.5858	0.2727	0.0157	0.0183		1.1524	0.7776	1.4035	1.2339	1.7918		100	100	100	100	100		Amino Acid	Methionine, Cysteine, SAM and Taurine Metabolism	279	56-89-3	675	241.031
315			cysteine sulfinic acid	LC/MS neg	37443	C00606	HMDB00996	109		1.04	1.98	1.76	2.79		0.8183	0.609	0.1748	0.6127	0.2207	0.1549	0.0892	0.0516		0.6739	0.7008	1.3348	1.1873	1.8808		67	100	100	100	100		Amino Acid	Methionine, Cysteine, SAM and Taurine Metabolism	100002113	207121-48-0	637.5	152.002
316			hypotaurine	LC/MS polar	590	C00519	HMDB00965	107812		1	0.95	0.97	1.44		0.9975	0.6534	0.6049	0.8452	0.7582	0.3174	0.0588	0.0396		0.9833	0.9828	0.9305	0.9519	1.4191		100	100	100	100	100		Amino Acid	Methionine, Cysteine, SAM and Taurine Metabolism	358	300-84-5	2763.4	108.012
317			taurine	LC/MS neg	2125	C00245	HMDB00251	1123		0.99	1.08	1.09	1.8		0.9596	0.6381	0.5421	0.824	0.4606	0.2363	0.0164	0.0183		0.9109	0.9007	0.9833	0.9937	1.6352		100	100	100	100	100		Amino Acid	Methionine, Cysteine, SAM and Taurine Metabolism	512	107-35-7	690	124.007
318			N-acetyltaurine	LC/MS neg	48187			159864		1.04	1.29	1.38	1.54		0.8506	0.6112	0.3359	0.7213	0.2209	0.1549	0.1618	0.0771		0.8148	0.8506	1.0484	1.1241	1.2526		100	100	100	100	100		Amino Acid	Methionine, Cysteine, SAM and Taurine Metabolism	100005466		800	166.018
324		Urea cycle; Arginine and Proline Metabolism	arginine	LC/MS pos	1638	C00062	HMDB00517	232		0.82	1.1	0.99	1.42		0.3351	0.5105	0.5154	0.7993	0.9971	0.3724	0.1125	0.0605		1.1191	0.9213	1.2293	1.1028	1.5849		100	100	100	100	100		Amino Acid	Urea cycle; Arginine and Proline Metabolism	231	1119-34-2	700	175.119
325			urea	LC/MS pos	1670	C00086	HMDB00294	1176		1.06	1.43	1.78	2.19		0.9333	0.635	0.1269	0.6127	0.0149	0.0494	0.0163	0.0183		0.8349	0.8841	1.198	1.4853	1.827		100	100	100	100	100		Amino Acid	Urea cycle; Arginine and Proline Metabolism	533	57-13-6	739	121.072
326			ornithine	LC/MS pos	1493	C00077	HMDB03374	6262		0.91	1.05	0.88	1.8		0.7307	0.5886	0.7707	0.899	0.6773	0.2939	0.0737	0.0462		1.061	0.9672	1.1122	0.933	1.9082		100	100	100	100	100		Amino Acid	Urea cycle; Arginine and Proline Metabolism	444	3184-13-2	614	133.097
327			proline	LC/MS pos	1898	C00148	HMDB00162	145742		0.94	1.05	0.96	1.09		0.6886	0.5837	0.7408	0.8953	0.8431	0.3344	0.7219	0.217		1.0787	1.0171	1.1359	1.0396	1.1801		100	100	100	100	100		Amino Acid	Urea cycle; Arginine and Proline Metabolism	480	147-85-3	805	116.071
328			citrulline	LC/MS pos	2132	C00327	HMDB00904	9750		0.99	1.24	1.23	1.85		0.9485	0.635	0.6777	0.8679	0.527	0.2579	0.1541	0.0751		0.8178	0.8104	1.0102	1.0067	1.5099		100	100	100	100	100		Amino Acid	Urea cycle; Arginine and Proline Metabolism	391	372-75-8	730.3	176.103
329			argininosuccinate	LC/MS polar	15497	C03406	HMDB00052	16950;828		0.83	0.76	0.75	0.62		0.2942	0.4903	0.1471	0.6127	0.1263	0.1146	0.0511	0.0364		1.2604	1.0516	0.9531	0.9432	0.7819		100	100	100	100	100		Amino Acid	Urea cycle; Arginine and Proline Metabolism	232	156637-58-0	4311	289.115
331			homocitrulline	LC/MS pos	22138	C02427	HMDB00679	65072		0.98	1.03	0.84	0.76		0.8232	0.609	0.9139	0.9249	0.516	0.2544	0.3115	0.1228		1.5531	1.5149	1.5989	1.3028	1.1747		100	100	100	100	100		Amino Acid	Urea cycle; Arginine and Proline Metabolism	100000963	1190-49-4	821.7	190.119
335			dimethylarginine (SDMA + ADMA)	LC/MS pos	36808	C03626	HMDB01539	123831		0.87	1.07	1.08	1.37		0.3659	0.5237	0.5651	0.8247	0.5742	0.2698	0.0805	0.0486		0.9436	0.8222	1.0078	1.0171	1.2973		100	100	100	100	100		Amino Acid	Urea cycle; Arginine and Proline Metabolism	100001810	102783-24-4	810	203.15
336			N-acetylarginine	LC/MS pos	33953	C02562	HMDB04620	67427		0.84	0.83	0.79	0.9		0.1367	0.4539	0.0436	0.6127	0.0671	0.0946	0.1773	0.0822		1.179	0.9892	0.9789	0.9317	1.059		100	100	100	100	100		Amino Acid	Urea cycle; Arginine and Proline Metabolism	100001266	155-84-0	1116	217.13
339			N-delta-acetylornithine	LC/MS pos	43249			9920500		0.99	1.09	0.82	0.73		0.8432	0.6112	0.7852	0.901	0.49	0.2456	0.3045	0.1221		1.2689	1.2568	1.3827	1.038	0.9298		100	100	100	100	100		Amino Acid	Urea cycle; Arginine and Proline Metabolism	100004523		887	175.108
343			N-methylproline	LC/MS pos	37431			557		0.94	1.19	1.13	1.65		0.7067	0.5883	0.8346	0.9248	0.4192	0.2227	0.2547	0.1052		0.8442	0.796	1.0013	0.952	1.3933		100	100	75	100	100		Amino Acid	Urea cycle; Arginine and Proline Metabolism	100001956	475-11-6	831	130.086
345			trans-4-hydroxyproline	LC/MS pos	32306	C01157	HMDB00725	5810		1.09	1.43	1.03	1.06		0.9493	0.635	0.3673	0.7374	0.9708	0.3647	0.9194	0.2546		1.2228	1.3367	1.7442	1.2606	1.2984		100	100	100	100	100		Amino Acid	Urea cycle; Arginine and Proline Metabolism	1001	51-35-4	685	132.066
352		Creatine Metabolism	creatine	LC/MS pos	27718	C00300	HMDB00064	586		0.84	1.11	1.07	1.8		0.1977	0.4584	0.4157	0.7519	0.4921	0.2456	0.0065	0.011		0.8507	0.7177	0.9403	0.9138	1.5272		100	100	100	100	100		Amino Acid	Creatine Metabolism	1221	57-00-1	771	132.077
353			creatinine	LC/MS pos	513	C00791	HMDB00562	588		0.85	1.21	1.17	1.99		0.1419	0.4539	0.0407	0.6127	0.0617	0.0912	0.0022	0.0069		0.8545	0.7277	1.0307	1.0036	1.7006		100	100	100	100	100		Amino Acid	Creatine Metabolism	275	60-27-5	730.8	114.066
355			creatine phosphate	LC/MS polar	33951	C02305	HMDB01511	587		0.62	1.08	1.07	3.77		0.4989	0.5237	0.6897	0.8778	0.7249	0.3105	0.0621	0.0408		1.1422	0.7117	1.2342	1.2209	4.3087		100	100	100	100	100		Amino Acid	Creatine Metabolism	100000112	922-32-7	3831	210.029
358			guanidinoacetate	LC/MS pos	43802	C00581	HMDB00128	763		0.6	1.5	0.48	0.42		0.0213	0.326	0.0543	0.6127	0.0062	0.0376	0.007	0.0112		1.5288	0.9128	2.2906	0.7412	0.6377		100	100	100	75	25		Amino Acid	Creatine Metabolism	344	352-97-6	711.2	118.061
362		Polyamine Metabolism	putrescine	LC/MS pos	1408	C00134	HMDB01414	1045		0.98	1.12	0.9	1.18		0.7226	0.5886	0.4849	0.7744	0.4	0.2186	0.6601	0.2054		1.2652	1.242	1.4183	1.1421	1.4942		100	100	100	100	100		Amino Acid	Polyamine Metabolism	49	110-60-1	564	89.1073
363			spermine	LC/MS pos	603	C00750	HMDB01256	1103		0.47	5.28	9.98	343.74		0.4189	0.5237	0.2912	0.6895	0.1006	0.1037	0.0007	0.0053		0.7811	0.365	4.1243	7.7948	268.497		100	100	100	100	100		Amino Acid	Polyamine Metabolism	507	71-44-3	500.4	203.223
364			spermidine	LC/MS pos	485	C00315	HMDB01257	1102		0.88	1.56	1.73	16.31		0.4844	0.5237	0.2958	0.6895	0.3284	0.1954	0.0018	0.0062		1.1006	0.9737	1.722	1.9005	17.9499		100	100	100	100	100		Amino Acid	Polyamine Metabolism	50	124-20-9	533.5	146.165
365			5-methylthioadenosine (MTA)	LC/MS pos	1419	C00170	HMDB01173	439176		0.92	1.01	0.9	1.25		0.7097	0.5883	0.9055	0.9248	0.6381	0.2843	0.3308	0.1279		1.0414	0.9556	1.0544	0.9334	1.3036		100	100	100	100	100		Amino Acid	Polyamine Metabolism	212	2457-80-9	2444.9	298.097
368			N-acetylputrescine	LC/MS pos	37496	C02714	HMDB02064	122356		1.1	1.17	1.17	0.91		0.8095	0.6086	0.4497	0.77	0.3496	0.202	0.587	0.1898		1.2176	1.3334	1.4192	1.4206	1.1043		100	100	100	100	100		Amino Acid	Polyamine Metabolism	192	18233-70-0	840	131.118
369			4-acetamidobutanoate	LC/MS pos	1558	C02946	HMDB03681	18189		0.86	1.04	1.28	1.7		0.3141	0.4994	0.6582	0.8561	0.0327	0.0715	0.0051	0.0099		1.0573	0.9061	1.1038	1.3521	1.7976		100	100	100	100	100		Amino Acid	Polyamine Metabolism	1113	3025-96-5	1721.3	146.081
374		Guanidino and Acetamido Metabolism	4-guanidinobutanoate	LC/MS pos	15681	C01035	HMDB03464	500		0.78	1.07	1.19	3.19		0.092	0.4517	0.5466	0.8247	0.1683	0.1338	0.0004	0.0048		1.0218	0.7964	1.0885	1.2203	3.2553		100	100	100	100	100		Amino Acid	Guanidino and Acetamido Metabolism	100000096	463-003;463-00-3	1150	146.092
376		Glutathione Metabolism	glutathione, reduced (GSH)	LC/MS neg	2127	C00051	HMDB00125	124886		1.19	1.01	1.38	2.09		0.2714	0.464	0.8953	0.9248	0.0576	0.0899	0.005	0.0099		0.7364	0.8736	0.7441	1.0159	1.5374		100	100	100	100	100		Amino Acid	Glutathione Metabolism	496	70-18-8	790	306.077
377			glutathione, oxidized (GSSG)	LC/MS pos	38783	C00127	HMDB03337	65359		1.38	1.03	1.89	3.56		0.1266	0.4539	0.8444	0.9248	0.0155	0.0504	0.0013	0.0057		0.4486	0.6197	0.4637	0.847	1.5976		67	100	75	100	100		Amino Acid	Glutathione Metabolism	448	103239-24-3	1512	307.083
379			cysteine-glutathione disulfide	LC/MS pos	35159		HMDB00656	4247235		0.97	1	1.28	1.98		0.9992	0.6534	0.8754	0.9248	0.3073	0.1892	0.069	0.044		0.8711	0.8428	0.8753	1.1164	1.7289		100	100	100	100	100		Amino Acid	Glutathione Metabolism	100001437	13081-14-6	824	214.051
380			S-methylglutathione	LC/MS neg	33944	C11347		3605667		1.18	0.39	1.03	1.16		0.5098	0.5297	0.3904	0.7374	0.6478	0.2879	0.7513	0.2218		0.7837	0.9221	0.3082	0.8036	0.9067		100	100	50	100	75		Amino Acid	Glutathione Metabolism	100001259	2922-56-7	1075	320.092
382			cysteinylglycine	LC/MS pos	35637	C01419	HMDB00078	439498		1.07	0.82	1.04	2.61		0.6457	0.5729	0.1396	0.6127	0.8215	0.3312	0.0065	0.011		1.0371	1.1091	0.8464	1.0818	2.7085		100	100	100	100	100		Amino Acid	Glutathione Metabolism	278	19246-18-5	790	179.048
384			5-oxoproline	LC/MS neg	1494	C01879	HMDB00267	7405		0.97	1.07	1.14	1.41		0.7979	0.6062	0.5297	0.811	0.2493	0.1648	0.0372	0.0292		0.9856	0.9575	1.0565	1.1236	1.3867		100	100	100	100	100		Amino Acid	Glutathione Metabolism	1021	98-79-3	738.5	128.035
385			ophthalmate	LC/MS pos	34592		HMDB05765	7018721		0.57	0.59	0.6	1		0.3694	0.5237	0.4355	0.7657	0.4423	0.2276	0.7674	0.2249		1.4741	0.8448	0.8678	0.889	1.4713		100	100	100	100	100		Amino Acid	Glutathione Metabolism	100001311	495-27-2	1462	290.135
387			S-nitrosoglutathione (GSNO)	LC/MS pos	47127		HMDB04645	3514		7.61	3.18	5.38	5.14		0.2141	0.4584	0.5005	0.7807	0.1554	0.1278	0.1686	0.08		0.3343	2.5431	1.0622	1.798	1.7179		100	75	75	100	75		Amino Acid	Glutathione Metabolism	100004662	57564-91-7	1748	337.081
392	Peptide	Gamma-glutamyl Amino Acid	gamma-glutamylalanine	LC/MS pos	37063		HMDB29142	440103		1.05	1	0.81	1.1		0.948	0.635	0.9555	0.9259	0.1462	0.1246	0.5385	0.1791		1.0974	1.15	1.1001	0.893	1.2082		100	100	100	100	100		Peptide	Gamma-glutamyl Amino Acid	100001843	5875-41-2	1116	219.098
393			gamma-glutamylcysteine	LC/MS pos	1778	C00669	HMDB01049	842		1.19	1.12	1.28	1.66		0.3166	0.5002	0.3851	0.7374	0.1002	0.1037	0.0151	0.0183		0.8089	0.9618	0.9088	1.0375	1.3466		100	100	100	100	100		Peptide	Gamma-glutamyl Amino Acid	1036	636-58-8	1263.5	251.07
394			gamma-glutamylglutamate	LC/MS pos	36738	C05282	HMDB11737	92865		1.17	1.29	1.37	2.01		0.3745	0.5237	0.0455	0.6127	0.0394	0.0818	0.0012	0.0057		0.7524	0.882	0.9681	1.0332	1.5127		100	100	100	100	100		Peptide	Gamma-glutamyl Amino Acid	331	1116-22-9	1045	277.103
395			gamma-glutamylglutamine	LC/MS pos	2730	C05283	HMDB11738	150914		0.92	0.77	0.79	1.27		0.899	0.6314	0.5582	0.8247	0.612	0.2779	0.4529	0.158		1.2813	1.1746	0.9858	1.0133	1.6249		100	100	100	100	100		Peptide	Gamma-glutamyl Amino Acid	1140	10148-81-9	817.9	276.119
398			gamma-glutamylisoleucine*	LC/MS neg	34457		HMDB11170	14253342		1.24	1.04	1.24	2.04		0.2691	0.464	0.8372	0.9248	0.091	0.1037	0.0048	0.0099		0.8627	1.0718	0.8947	1.0659	1.7603		100	100	100	100	100		Peptide	Gamma-glutamyl Amino Acid	100001485		1585	259.13
399			gamma-glutamylleucine	LC/MS neg	18369		HMDB11171	151023		1.08	1.08	1.09	1.74		0.6956	0.585	0.4608	0.7719	0.4208	0.2227	0.0079	0.0118		0.972	1.0476	1.0536	1.0622	1.6904		100	100	100	100	100		Peptide	Gamma-glutamyl Amino Acid	1268	2566-39-4	1636.5	259.13
401			gamma-glutamylmethionine	LC/MS pos	44872		HMDB29155	7009567		1.13	1.09	0.98	1.26		0.6066	0.5603	0.2683	0.6829	0.6566	0.2894	0.1816	0.0832		0.991	1.1208	1.0792	0.9704	1.2465		100	100	100	100	100		Peptide	Gamma-glutamyl Amino Acid	100001313	17663-87-5	2016.5	279.101
402			gamma-glutamylphenylalanine	LC/MS pos	33422		HMDB00594	111299		1.36	1.1	1.2	1.55		0.2359	0.4584	0.4893	0.7749	0.1626	0.1314	0.0196	0.0202		0.838	1.1413	0.9251	1.0044	1.3024		100	100	100	100	100		Peptide	Gamma-glutamyl Amino Acid	100000491	7432-24-8	2865	295.129
403			gamma-glutamylthreonine*	LC/MS pos	33364		HMDB29159			1	0.8	0.89	1.21		0.9761	0.6455	0.529	0.811	0.8017	0.3288	0.4328	0.1532		1.1643	1.1675	0.9347	1.0385	1.4114		100	100	100	100	100		Peptide	Gamma-glutamyl Amino Acid	100001314	5652-48-2	996.6	249.108
405			gamma-glutamyltyrosine	LC/MS neg	2734		HMDB11741	94340		1.26	1.19	1.17	1.73		0.2637	0.464	0.1928	0.6127	0.1788	0.1382	0.0037	0.0096		0.8835	1.1108	1.0475	1.0366	1.5242		100	100	100	100	100		Peptide	Gamma-glutamyl Amino Acid	1102	7432-23-7	1240	309.109
406			gamma-glutamylvaline	LC/MS pos	43829		HMDB11172	7015683		1.31	1.1	1.26	1.86		0.4406	0.5237	0.6227	0.8499	0.3152	0.1912	0.0607	0.0402		0.8495	1.1149	0.933	1.07	1.5794		100	100	100	100	100		Peptide	Gamma-glutamyl Amino Acid	100001126	2746-34-1	2045	247.129
408		Dipeptide Derivative	carnosine	LC/MS neg	1768	C00386	HMDB00033	439224		0.67	1.05	0.82	1.12		0.0098	0.2411	0.568	0.8247	0.1801	0.1386	0.3711	0.1382		1.0432	0.7018	1.0903	0.8597	1.1643		100	100	100	100	100		Peptide	Dipeptide Derivative	249	305-84-0	804	225.099
422		Dipeptide	alanylleucine	LC/MS pos	37093		HMDB28691	259583		0.87	0.83	0.88	4.03		0.4104	0.5237	0.3047	0.6969	0.4881	0.2456	0.0012	0.0057		1.2368	1.0708	1.0299	1.0901	4.9876		100	100	100	100	100		Peptide	Dipeptide	100001890	1638-60-4	2165	203.139
493			glutamine-leucine	LC/MS pos	42994					0.9	0.59	0.55	2.8		0.5631	0.5505	0.0294	0.6127	0.0512	0.0885	0.0028	0.0082		1.3736	1.2388	0.8054	0.7555	3.8478		100	100	100	100	100		Peptide	Dipeptide	100003160		2195	260.16
505			glycylisoleucine	LC/MS pos	36659		HMDB28844	88079		0.88	1.02	0.72	0.79		0.3102	0.4986	0.9253	0.9259	0.0601	0.0912	0.3821	0.141		1.1033	0.9656	1.1269	0.7898	0.8756		100	100	100	100	75		Peptide	Dipeptide	100001790	19461-38-2	2080	189.123
506			glycylleucine	LC/MS pos	34398	C02155	HMDB00759	92843		0.88	0.98	0.88	1.58		0.1756	0.4539	0.7729	0.899	0.1078	0.108	0.0015	0.0057		1.1153	0.9853	1.0935	0.9806	1.763		100	100	100	100	100		Peptide	Dipeptide	100001258	869-19-2	2190.9	189.123
516			glycylvaline	LC/MS pos	18357		HMDB28854	97417		0.77	0.65	0.64	0.78		0.1815	0.4539	0.0805	0.6127	0.0516	0.0885	0.2171	0.0945		1.5625	1.1977	1.0147	0.9922	1.2254		100	100	100	100	100		Peptide	Dipeptide	100000487	1963-21-9	1561.6	175.108
540			isoleucylglycine	LC/MS pos	40008			342532		0.65	0.58	0.55	0.86		0.2442	0.4584	0.1619	0.6127	0.1523	0.127	0.7414	0.2205		1.8365	1.1934	1.0666	1.0046	1.5867		100	100	100	100	100		Peptide	Dipeptide	100003169	868-28-0	1740	189.123
558			leucylglycine	LC/MS pos	40045			79070		1.07	1.02	1.06	3.73		0.4048	0.5237	0.985	0.9318	0.7527	0.3167	0.0007	0.0053		0.9732	1.0447	0.9914	1.0352	3.6293		100	100	100	100	100		Peptide	Dipeptide	100003185	686-50-0	1805	189.123
606			phenylalanylalanine	LC/MS pos	41374			6993123;5488196		0.63	0.46	0.53	5.17		0.1495	0.4539	0.0599	0.6127	0.1058	0.107	0.0013	0.0057		1.254	0.793	0.5779	0.6605	6.4888		100	100	75	75	100		Peptide	Dipeptide	100003589	3918-87-4	2120	237.123
610			phenylalanylglycine	LC/MS pos	41370			98207		0.65	0.58	0.53	1.13		0.4066	0.5237	0.2936	0.6895	0.2342	0.1602	0.5782	0.1891		1.7579	1.1424	1.0135	0.9373	1.9849		100	100	100	100	100		Peptide	Dipeptide	100003588	721-90-4	2155	223.108
627			prolylglycine	LC/MS pos	40703			7408076;6426709		0.86	0.99	0.81	0.8		0.4825	0.5237	0.9911	0.9318	0.3338	0.1974	0.3042	0.1221		1.1697	1.0027	1.1542	0.9488	0.9385		100	100	100	100	100		Peptide	Dipeptide	100003674	2578-57-6	875	173.092
706			valylglycine	LC/MS pos	40475			136487		0.81	0.71	0.7	1.21		0.3336	0.5105	0.1473	0.6127	0.1507	0.127	0.307	0.1226		1.327	1.0774	0.9407	0.9296	1.6106		100	100	100	100	100		Peptide	Dipeptide	100003641	686-43-1	1372	175.108
709			valylleucine	LC/MS pos	39994			352039		1.1	0.91	1	3.25		0.672	0.5821	0.6773	0.8679	0.9448	0.3575	0.0056	0.0102		1.1672	1.2821	1.0601	1.1621	3.7892		100	100	100	100	100		Peptide	Dipeptide	100003210	22906-55-4	2562	231.17
720			leucylglutamine*	LC/MS pos	48189			4305457		1.18	0.96	1.03	10.69		0.7117	0.5883	0.8367	0.9248	0.8071	0.3288	0.012	0.0155		0.6494	0.7642	0.624	0.6692	6.9445		67	75	75	50	100		Peptide	Dipeptide	100003183		1578	260.161
795	Carbohydrate	Glycolysis, Gluconeogenesis, and Pyruvate Metabolism	glucose	LC/MS polar	20488	C00031	HMDB00122	79025		0.2	0.91	0.63	1.85		0.1327	0.4539	0.8834	0.9248	0.5848	0.2727	0.3784	0.1404		1.6974	0.3403	1.5446	1.0641	3.1368		100	100	100	100	100		Carbohydrate	Glycolysis, Gluconeogenesis, and Pyruvate Metabolism	572	50-99-7	2342	179.056
796			glucose-6-phosphate (G6P)	LC/MS polar	31260	C00668	HMDB01401	5958		0.74	0.79	0.72	0.68		0.0953	0.4517	0.1793	0.6127	0.0803	0.1015	0.0771	0.0474		1.4514	1.07	1.1533	1.0429	0.9864		100	100	100	100	100		Carbohydrate	Glycolysis, Gluconeogenesis, and Pyruvate Metabolism	291	103192-55-8	4537	259.022
797			glucose 1-phosphate	GC/MS	33755	C00103	HMDB01586	65533		0.79	0.69	0.72	0.58		0.2235	0.4584	0.3074	0.6969	0.0906	0.1037	0.2097	0.0923		1.3194	1.0446	0.9106	0.9463	0.7668		100	100	75	100	75		Carbohydrate	Glycolysis, Gluconeogenesis, and Pyruvate Metabolism	1233	56401-20-8	1853	217.1
799			fructose-6-phosphate	LC/MS polar	12021	C05345	HMDB00124	69507		1.01	0.76	0.62	0.38		0.9246	0.635	0.2293	0.6376	0.0774	0.0989	0.0074	0.0114		1.5487	1.5567	1.1739	0.9629	0.5929		100	100	100	100	100		Carbohydrate	Glycolysis, Gluconeogenesis, and Pyruvate Metabolism	1232	103213-47-4	4261.4	259.022
802			Isobar: fructose 1,6-diphosphate, glucose 1,6-diphosphate, myo-inositol 1,4 or 1,3-diphosphate	LC/MS neg	46896					0.77	1.84	1.78	2.75		0.4995	0.5237	0.1077	0.6127	0.3016	0.1877	0.0475	0.0348		0.7842	0.6046	1.4433	1.3945	2.1596		100	100	100	100	100		Carbohydrate	Glycolysis, Gluconeogenesis, and Pyruvate Metabolism	100002180		551	338.989
804			dihydroxyacetone phosphate (DHAP)	LC/MS neg	15522	C00111	HMDB01473	668		0.58	1.43	1.4	13.82		0.4597	0.5237	0.9634	0.9259	0.6966	0.2999	0.0302	0.026		0.7295	0.4248	1.0425	1.0234	10.0784		67	50	50	25	100		Carbohydrate	Glycolysis, Gluconeogenesis, and Pyruvate Metabolism	309	102783-56-2	603	168.991
809			3-phosphoglycerate	LC/MS neg	1414	C00597	HMDB00807	724		0.64	1.83	2.12	6.97		0.1077	0.4517	0.0411	0.6127	0.1873	0.1417	0.0004	0.0048		0.8885	0.572	1.6234	1.882	6.1949		100	100	100	100	100		Carbohydrate	Glycolysis, Gluconeogenesis, and Pyruvate Metabolism	132	80731-10-8	583	184.986
810			phosphoenolpyruvate (PEP)	LC/MS neg	597	C00074	HMDB00263	1005		0.47	2.79	3.42	11.75		0.3226	0.5047	0.1067	0.6127	0.0897	0.1037	0.0188	0.0198		0.6596	0.3129	1.8387	2.258	7.7507		100	100	100	100	100		Carbohydrate	Glycolysis, Gluconeogenesis, and Pyruvate Metabolism	463	10526-80-4	587.3	166.975
811			pyruvate	LC/MS polar	22250	C00022	HMDB00243	1060		1.08	0.93	1.14	1.15		0.498	0.5237	0.3957	0.7374	0.1245	0.1146	0.1297	0.0659		0.9632	1.0434	0.892	1.0939	1.1062		100	100	100	100	100		Carbohydrate	Glycolysis, Gluconeogenesis, and Pyruvate Metabolism	823	127-17-3	2650	175.025
812			lactate	LC/MS neg	527	C00186	HMDB00190	612		1.08	1.19	1.16	1.27		0.5567	0.5505	0.2363	0.645	0.2889	0.1833	0.1549	0.0751		0.9234	1.0015	1.1005	1.068	1.1737		100	100	100	100	100		Carbohydrate	Glycolysis, Gluconeogenesis, and Pyruvate Metabolism	482	79-33-4	681.6	89.0244
815			glycerate	LC/MS polar	1572	C00258	HMDB00139	752		0.76	0.95	0.8	0.82		0.3254	0.5063	0.8962	0.9248	0.4255	0.2231	0.4805	0.1648		1.2672	0.9619	1.2031	1.0182	1.0411		100	100	100	100	100		Carbohydrate	Glycolysis, Gluconeogenesis, and Pyruvate Metabolism	1052	600-19-1	2070.4	105.019
818		Pentose Phosphate Pathway	6-phosphogluconate	LC/MS neg	15442	C00345	HMDB01316	91493		0.31	0.52	0.62	0.83		0.1573	0.4539	0.4168	0.7519	0.5489	0.2629	0.94	0.258		2.775	0.8578	1.4503	1.7298	2.2944		100	100	100	100	100		Carbohydrate	Pentose Phosphate Pathway	100000341	921-62-0;53411-70-4	583.9	275.017
821			ribose 1-phosphate	LC/MS polar	1763	C00620	HMDB01489	439236		1	0.63	0.71	0.75		0.9323	0.635	0.0192	0.6127	0.0579	0.0899	0.1573	0.0755		1.2762	1.2721	0.8011	0.9083	0.9567		100	100	100	100	100		Carbohydrate	Pentose Phosphate Pathway	219	50-99-7;58459-37-3	4025	229.012
822			5-phosphoribosyl diphosphate (PRPP)	LC/MS neg	36840	C00119	HMDB00280	7339		0.48	1.38	0.61	0.7		0.308	0.4986	0.4458	0.7675	0.5123	0.2534	0.7225	0.217		1.5563	0.7505	2.1442	0.9511	1.0955		100	100	100	100	100		Carbohydrate	Pentose Phosphate Pathway	166	108321-05-7	570	308.978
823			sedoheptulose-7-phosphate	LC/MS neg	35649	C05382	HMDB01068	616		0.84	0.99	1.01	1.16		0.0662	0.4321	0.8592	0.9248	0.901	0.3465	0.2026	0.0898		1.1046	0.9297	1.092	1.1181	1.2844		100	100	100	100	100		Carbohydrate	Pentose Phosphate Pathway	100001628	2646-35-7	599.6	289.033
825			ribulose/xylulose 5-phosphate	GC/MS	37288	C00199				0.59	0.91	0.98	1.25		0.0102	0.2411	0.1887	0.6127	0.7369	0.3148	0.0494	0.0358		1.3842	0.8172	1.261	1.3511	1.7355		100	100	100	100	100		Carbohydrate	Pentose Phosphate Pathway	100002179		1935	357.2
828		Pentose Metabolism	ribulose	GC/MS	35855	C00309	HMDB00621	151261		0.77	0.86	0.53	0.69		0.1081	0.4517	0.283	0.6881	0.0104	0.0435	0.0585	0.0395		1.5373	1.1874	1.3258	0.8169	1.0637		100	100	100	100	100		Carbohydrate	Pentose Metabolism	100000147	488-84-6	1662	306.1
830			ribose	LC/MS polar	1471	C00121	HMDB00283	5779		0.63	0.66	0.72	0.85		0.0576	0.4321	0.059	0.6127	0.0922	0.1037	0.3469	0.1316		1.6118	1.0206	1.0627	1.1584	1.3774		100	100	100	100	100		Carbohydrate	Pentose Metabolism	914	50-69-1	1508.2	195.051
831			ribitol	LC/MS polar	15772	C00474	HMDB00508	6912		0.92	0.97	1.14	1.38		0.7323	0.5886	0.9929	0.9318	0.4381	0.2268	0.155	0.0751		0.9339	0.8565	0.9096	1.0649	1.2934		100	100	100	100	100		Carbohydrate	Pentose Metabolism	100000406	488-81-3	1789.6	151.061
832			ribonate	LC/MS polar	27731	C01685	HMDB00867	5460677		0.83	0.84	1.02	1.24		0.2471	0.4609	0.2843	0.6881	0.9015	0.3465	0.1895	0.0856		1.1102	0.9204	0.9361	1.1366	1.3795		100	100	100	100	100		Carbohydrate	Pentose Metabolism	100001007	5336-08-03	2425	165.04
835			xylonate	GC/MS	35638	C05411	HMDB60256	6602431		0.59	0.78	0.76	0.98		0.0739	0.4321	0.3934	0.7374	0.2788	0.1782	0.9041	0.2516		1.3717	0.8042	1.0688	1.0378	1.3435		100	100	100	100	100		Carbohydrate	Pentose Metabolism	100001627	73686-31-7	1722	292
837			xylitol	GC/MS	4966	C00379	HMDB02917	6912		0.68	0.69	0.51	0.75		0.1383	0.4539	0.1477	0.6127	0.0318	0.0715	0.235	0.0994		1.7746	1.2099	1.226	0.899	1.3306		100	100	100	100	100		Carbohydrate	Pentose Metabolism	543	87-99-0	1677.6	307.2
838			arabinose	GC/MS	575	C00216	HMDB00646	66308		1.21	0.93	2.69	4.03		0.8498	0.6112	0.8282	0.9248	0.0294	0.0715	0.0142	0.0175		0.3566	0.4298	0.33	0.958	1.4387		33	25	50	100	100		Carbohydrate	Pentose Metabolism	828	28697-53-2	1631.6	217
843			arabitol	GC/MS	38075	C01904	HMDB00568	94154		0.92	0.99	1.04	1.52		0.4465	0.5237	0.8306	0.9248	0.8395	0.3344	0.1196	0.063		0.9726	0.8983	0.9665	1.0075	1.476		100	100	100	100	100		Carbohydrate	Pentose Metabolism	100000012	7643-75-6	1687.5	307.1
849			fucose	GC/MS	15821	C01018	HMDB00174	19466		0.74	0.64	0.91	0.78		0.2254	0.4584	0.0552	0.6127	0.6054	0.2764	0.1805	0.0832		1.3669	1.0177	0.8689	1.2505	1.0667		100	100	100	100	100		Carbohydrate	Pentose Metabolism	918	2438-80-4	1682.2	204
858		Glycogen Metabolism	maltotetraose	LC/MS neg	15910	C02052	HMDB01296	446495		0.73	1.46	1.23	3.34		0.109	0.4517	0.0788	0.6127	0.5258	0.2579	0.0091	0.0126		1.025	0.7459	1.4926	1.2575	3.427		100	100	100	100	100		Carbohydrate	Glycogen Metabolism	100000275	34612-38-9	910	665.215
860			maltotriose	LC/MS neg	44688	C01835	HMDB01262	439586		0.87	1.89	2.21	6.48		0.7113	0.5883	0.0858	0.6127	0.0533	0.0899	0.0036	0.0096		0.6586	0.5757	1.2437	1.4562	4.2687		100	100	100	100	100		Carbohydrate	Glycogen Metabolism	100000276	1109-28-0	812	503.162
867		Disaccharides and Oligosaccharides	lactose	LC/MS polar	567	C00243	HMDB00186	84571		1.16	1.25	1.45	2.06		0.3618	0.5237	0.0424	0.6127	0.0324	0.0715	0.0082	0.0119		0.8163	0.9446	1.0177	1.1799	1.6821		100	100	100	100	100		Carbohydrate	Disaccharides and Oligosaccharides	393	5965-66-2	3500	387.114
899		Fructose, Mannose and Galactose Metabolism	fructose	LC/MS polar	577	C00095	HMDB00660	5984		0.8	0.97	0.79	0.86		0.208	0.4584	0.73	0.8931	0.2108	0.1527	0.1911	0.086		1.2725	1.0196	1.2391	0.9992	1.0998		100	100	100	100	100		Carbohydrate	Fructose, Mannose and Galactose Metabolism	878	57-48-7	2022.2	179.056
902			sorbitol	GC/MS	15053	C00794	HMDB00247	5780		0.88	1.02	0.96	0.93		0.478	0.5237	0.9341	0.9259	0.8613	0.3381	0.652	0.2034		0.9849	0.8681	1.0075	0.95	0.912		100	100	100	100	100		Carbohydrate	Fructose, Mannose and Galactose Metabolism	506	6706-59-8	1843	319.1
909			mannitol	GC/MS	15335	C00392	HMDB00765	6251		0.83	0.75	0.75	0.94		0.108	0.4517	0.0259	0.6127	0.0281	0.0715	0.5469	0.1814		1.1624	0.9641	0.8747	0.8702	1.0879		100	100	100	75	100		Carbohydrate	Fructose, Mannose and Galactose Metabolism	100000277	69-65-8	1839	319.1
923			galactonate	LC/MS polar	27719	C00880	HMDB00565	128869		0.57	0.57	0.74	0.7		0.5439	0.5402	0.4954	0.7784	0.7435	0.3154	0.6692	0.2061		1.3221	0.7569	0.7553	0.9844	0.9202		100	100	75	75	75		Carbohydrate	Fructose, Mannose and Galactose Metabolism	100001026	299-28-5	3085	195.051
927		Nucleotide Sugar	UDP-glucose	LC/MS polar	32344	C00029	HMDB00286	8629		0.88	1.17	0.85	0.75		0.2212	0.4584	0.3676	0.7374	0.1451	0.1243	0.0533	0.0371		1.203	1.0581	1.405	1.0252	0.8985		100	100	100	100	100		Carbohydrate	Nucleotide Sugar	1096	117756-22-6	3950	565.048
931			UDP-galactose	LC/MS polar	15860	C00052	HMDB00302	18068		0.83	1.07	0.81	0.77		0.1521	0.4539	0.6531	0.8539	0.1188	0.1125	0.1751	0.0815		1.2807	1.0638	1.3711	1.0397	0.9905		100	100	100	100	100		Carbohydrate	Nucleotide Sugar	100000298	2956-16-3;91183-98-1;137868-52-1	4000	565.048
932			UDP-glucuronate	LC/MS neg	2763	C00167	HMDB00935	17473		1.08	1.19	1.23	1.37		0.4727	0.5237	0.1574	0.6127	0.0811	0.1015	0.0264	0.0244		1.0085	1.0898	1.1978	1.2424	1.3843		100	100	100	100	100		Carbohydrate	Nucleotide Sugar	1097	28053-08-9;63700-19-6	588	579.027
934			guanosine 5'-diphospho-fucose	LC/MS neg	15903					0.88	1.13	1.09	1.22		0.2404	0.4584	0.2853	0.6881	0.3724	0.2112	0.1015	0.0556		1.0681	0.9371	1.2028	1.1658	1.3		100	100	100	100	100		Carbohydrate	Nucleotide Sugar	335	15839-70-0	755	588.075
936			UDP-N-acetylglucosamine	LC/MS polar	35162	C00043	HMDB00290	445675		0.91	1.06	1.05	0.99		0.1763	0.4539	0.3636	0.7374	0.412	0.2223	0.8607	0.2428		1.0556	0.9612	1.1194	1.1052	1.0439		100	100	100	100	100		Carbohydrate	Nucleotide Sugar	1249	91183-98-1	3708.7	606.074
939			cytidine 5'-monophospho-N-acetylneuraminic acid	LC/MS polar	36831	C00128	HMDB01176	448209		0.93	1	0.86	0.92		0.3976	0.5237	0.9567	0.9259	0.1412	0.1215	0.3698	0.1381		1.126	1.0484	1.1298	0.9706	1.0402		100	100	100	100	100		Carbohydrate	Nucleotide Sugar	1223	3063-71-6	3900	613.14
944		Aminosugar Metabolism	glucosamine-6-phosphate	LC/MS polar	580	C00352	HMDB01254	439217		0.65	0.62	0.63	0.68		0.1696	0.4539	0.1553	0.6127	0.1513	0.127	0.2168	0.0945		1.6001	1.0347	0.9916	1.0056	1.0826		100	100	100	100	100		Carbohydrate	Aminosugar Metabolism	290	3616-42-0	4521.5	258.038
948			glucuronate	LC/MS polar	15443	C00191	HMDB00127	444791		1.02	1.01	1.11	1.27		0.6717	0.5821	0.754	0.8953	0.1251	0.1146	0.1393	0.0697		1.0286	1.0537	1.0433	1.1441	1.3049		100	100	100	100	100		Carbohydrate	Aminosugar Metabolism	100000257	207300-70-7	3233.3	193.035
951			N-acetylglucosamine	GC/MS	15095	C00140	HMDB00215	24139		0.65	0.7	0.45	0.94		0.565	0.5505	0.5977	0.8452	0.236	0.1607	0.8582	0.2427		1.5378	1.0036	1.0837	0.6941	1.453		100	100	100	75	100		Carbohydrate	Aminosugar Metabolism	100000281	7512-17-6	1903.3	245
952			N-acetylglucosamine 6-phosphate	LC/MS polar	15107	C00357	HMDB02817	439219		0.84	1.02	0.94	0.98		0.1363	0.4539	0.8009	0.9104	0.5277	0.2579	0.8341	0.2384		1.1232	0.9416	1.1454	1.0539	1.0992		100	100	100	100	100		Carbohydrate	Aminosugar Metabolism	1213	102029-88-9	4114	300.049
953			N-acetyl-glucosamine 1-phosphate	LC/MS polar	15741	C04256	HMDB01367	440364		1.04	1.08	1.39	1.41		0.8621	0.6164	0.5533	0.8247	0.2121	0.1527	0.0663	0.0424		0.9381	0.9799	1.0131	1.2996	1.3252		100	100	100	100	100		Carbohydrate	Aminosugar Metabolism	1212	31281-59-1	4052	300.049
959			N-acetylneuraminate	LC/MS polar	32377	C00270	HMDB00230	439197		0.98	0.95	1.06	1.1		0.8308	0.609	0.6112	0.8452	0.6709	0.2931	0.3462	0.1316		1.0308	1.0097	0.9765	1.0894	1.1357		100	100	100	100	100		Carbohydrate	Aminosugar Metabolism	1162	131-48-6	3072.6	308.099
971			erythronate*	LC/MS polar	42420		HMDB00613	2781043		1	0.97	1.08	1.21		0.994	0.6534	0.7063	0.8827	0.3292	0.1954	0.1345	0.0676		1.0316	1.0365	0.9991	1.1168	1.2519		100	100	100	100	100		Carbohydrate	Aminosugar Metabolism	100001320	88759-55-1	2186	135.03
978	Energy	TCA Cycle	citrate	LC/MS neg	1564	C00158	HMDB00094	311		0.62	0.67	1.12	1.41		0.3406	0.5135	0.414	0.7519	0.654	0.2891	0.3346	0.1286		1.1615	0.7183	0.7743	1.3049	1.6406		100	100	100	100	100		Energy	TCA Cycle	1124	77-92-9	582	191.02
983			alpha-ketoglutarate	LC/MS polar	528	C00026	HMDB00208	51		1.16	1.13	1.46	1.72		0.1369	0.4539	0.1491	0.6127	0.0173	0.0541	0.0014	0.0057		0.9278	1.0774	1.0447	1.3577	1.6		100	100	100	100	100		Energy	TCA Cycle	93	305-72-6;328-50-7;22202-68-2	2700	145.014
985			succinylcarnitine	LC/MS pos	37058					1.07	0.91	1.27	1.45		0.7606	0.5932	0.539	0.8222	0.1062	0.107	0.0273	0.0248		0.9072	0.9677	0.8269	1.1522	1.3196		100	100	100	100	100		Energy	TCA Cycle	100001948		1419	262.129
986			succinate	LC/MS polar	1437	C00042	HMDB00254	1110		0.85	0.79	0.94	0.92		0.1658	0.4539	0.0732	0.6127	0.5392	0.2605	0.46	0.1591		1.1508	0.974	0.9037	1.0774	1.0632		100	100	100	100	100		Energy	TCA Cycle	252	110-15-6	3149	117.019
987			fumarate	LC/MS polar	1643	C00122	HMDB00134	444972		0.94	0.92	0.94	1.03		0.2046	0.4584	0.3962	0.7374	0.2915	0.1833	0.5867	0.1898		1.0243	0.9649	0.9413	0.9649	1.0519		100	100	100	100	100		Energy	TCA Cycle	330	100-17-8	3084	115.004
988			malate	LC/MS polar	1303	C00149	HMDB00156	525		0.93	1.03	1.06	1.22		0.2061	0.4584	0.7752	0.899	0.3609	0.2068	0.0125	0.0157		0.9951	0.9238	1.0266	1.051	1.2166		100	100	100	100	100		Energy	TCA Cycle	409	6915-15-7	3343.1	133.014
998			2-methylcitrate/homocitrate	LC/MS neg	52282					1.24	1.08	1.09	1.15		0.1544	0.4539	0.4815	0.7744	0.4355	0.2264	0.3336	0.1286		0.8652	1.0723	0.9379	0.9468	0.9969		100	100	100	100	100		Energy	TCA Cycle	100008929		575	205.035
999		Oxidative Phosphorylation	acetylphosphate	LC/MS polar	15488	C00227	HMDB01494	186		0.78	1.43	1.21	2.54		0.8253	0.609	0.3679	0.7374	0.7784	0.3234	0.1275	0.0654		1.0287	0.8024	1.4745	1.2431	2.6167		67	100	100	75	100		Energy	Oxidative Phosphorylation	1211	94249-01-1	4013.9	138.98
1001			phosphate	LC/MS neg	42109	C00009	HMDB01429	1061		0.89	0.91	0.72	0.75		0.2287	0.4584	0.4296	0.7584	0.0822	0.102	0.0227	0.0225		1.1125	0.9915	1.008	0.8049	0.8331		100	100	100	100	100		Energy	Oxidative Phosphorylation	461	7664-38-2	608	96.9696
1004	Lipid	Medium Chain Fatty Acid	heptanoate (7:0)	LC/MS neg	1644	C17714	HMDB00666	8094		0.7	0.88	1.98	4.13		0.318	0.5002	0.6132	0.8452	0.1112	0.1102	0.0175	0.0191		0.6839	0.4781	0.6004	1.3547	2.8227		67	50	25	100	100		Lipid	Medium Chain Fatty Acid	925	111-14-8	3670	129.092
1011			5-dodecenoate (12:1n7)	LC/MS neg	33968		HMDB00529	5312378		1.06	1.35	2.72	3.66		0.5936	0.5536	0.0025	0.2568	1.02e-05	0.0009	6.8813e-05	0.0026		0.9545	1.0156	1.2857	2.5985	3.4944		100	100	100	100	100		Lipid	Medium Chain Fatty Acid	100001232	2430-94-6	5224	197.155
1013		Long Chain Fatty Acid	myristate (14:0)	LC/MS neg	1365	C06424	HMDB00806	11005		0.99	1.13	1.12	0.84		0.7525	0.5927	0.09	0.6127	0.26	0.1688	0.0116	0.0155		1.1362	1.1199	1.2864	1.2719	0.952		100	100	100	100	100		Lipid	Long Chain Fatty Acid	519	544-63-8	5440	227.202
1014			myristoleate (14:1n5)	LC/MS neg	32418	C08322	HMDB02000	5281119		0.94	1.2	2.68	1.97		0.6195	0.5616	0.1753	0.6127	0.0012	0.021	0.0043	0.0099		1.0401	0.9749	1.2487	2.7868	2.0462		100	100	100	100	100		Lipid	Long Chain Fatty Acid	100001198	544-64-9	5346.9	225.186
1016			palmitate (16:0)	LC/MS neg	1336	C00249	HMDB00220	985		1.02	1.14	1.18	0.87		0.7873	0.5997	0.0352	0.6127	0.1824	0.1396	0.0094	0.0128		1.0447	1.0692	1.1928	1.2331	0.9124		100	100	100	100	100		Lipid	Long Chain Fatty Acid	424	57-10-3	5618	255.233
1017			palmitoleate (16:1n7)	LC/MS neg	33447	C08362	HMDB03229	445638		0.76	1.13	2.65	1.6		0.0184	0.3152	0.1758	0.6127	0.0004	0.0092	0.0016	0.0057		1.126	0.8601	1.2717	2.9785	1.7972		100	100	100	100	100		Lipid	Long Chain Fatty Acid	452	373-49-9	5475	253.217
1019			margarate (17:0)	LC/MS neg	1121		HMDB02259	10465		0.91	1.17	0.98	0.79		0.2199	0.4584	0.0744	0.6127	0.7564	0.3174	0.0237	0.0229		1.0834	0.9851	1.2629	1.0583	0.8518		100	100	100	100	100		Lipid	Long Chain Fatty Acid	891	506-12-7	5731	269.249
1020			10-heptadecenoate (17:1n7)	LC/MS neg	33971		HMDB60038	5312435		0.71	1.09	1.78	1.11		0.0369	0.4102	0.3777	0.7374	0.0097	0.0435	0.2024	0.0898		1.072	0.7663	1.1712	1.9092	1.187		100	100	100	100	100		Lipid	Long Chain Fatty Acid	100001278	29743-97-3	5555	267.233
1021			stearate (18:0)	LC/MS neg	1358	C01530	HMDB00827	5281		1.04	1.15	1.23	0.93		0.5434	0.5402	0.0245	0.6127	0.0991	0.1037	0.1891	0.0856		1.0203	1.0586	1.1697	1.2519	0.945		100	100	100	100	100		Lipid	Long Chain Fatty Acid	439	57-11-4	5872	283.264
1023			oleate (18:1n9)	GC/MS	1359	C00712	HMDB00207	445639		0.92	1.03	0.83	0.93		0.4668	0.5237	0.7596	0.8954	0.1667	0.1332	0.5296	0.1776		1.0968	1.0102	1.1248	0.9147	1.0219		100	100	100	100	100		Lipid	Long Chain Fatty Acid	442	112-80-1	1984.4	339.2
1025			cis-vaccenate (18:1n7)	GC/MS	33970	C08367	HMDB03231	5282761		0.98	1.22	2	2.32		0.776	0.5974	0.0653	0.6127	0.0023	0.0248	0.0001	0.0026		0.8327	0.8165	1.0161	1.6646	1.9281		100	100	100	100	100		Lipid	Long Chain Fatty Acid	100001228	506-17-2	1987	339.3
1029			nonadecanoate (19:0)	LC/MS neg	1356	C16535	HMDB00772	12591		0.97	1.18	1.36	1.21		0.7619	0.5932	0.3547	0.7374	0.1152	0.1107	0.1285	0.0657		0.9453	0.9137	1.1159	1.2836	1.1452		100	100	100	100	100		Lipid	Long Chain Fatty Acid	892	646-30-0	6068	297.28
1030			10-nonadecenoate (19:1n9)	LC/MS neg	33972		HMDB13622	5312513		0.82	0.9	1.95	0.99		0.0605	0.4321	0.1309	0.6127	0.0032	0.025	0.8373	0.2384		1.0937	0.9022	0.9848	2.138	1.0854		100	100	100	100	100		Lipid	Long Chain Fatty Acid	100001277	73033-09-7	5780	295.264
1032			arachidate (20:0)	LC/MS neg	1118	C06425	HMDB02212	10467		1	1.12	1.23	0.95		0.9986	0.6534	0.2216	0.6255	0.0575	0.0899	0.3793	0.1404		0.963	0.9651	1.0746	1.1813	0.9169		100	100	100	100	100		Lipid	Long Chain Fatty Acid	893	506-30-9	6295	311.296
1035			eicosenoate (20:1n9 or 11)	LC/MS neg	33587		HMDB02231	5282768		0.92	0.92	3.33	1.48		0.2926	0.4903	0.3047	0.6969	0.0003	0.0092	0.0065	0.011		0.9994	0.9162	0.9167	3.3274	1.4823		100	100	100	100	100		Lipid	Long Chain Fatty Acid	100001335		5950	309.28
1039			erucate (22:1n9)	LC/MS neg	1552	C08316	HMDB02068	5281116		0.82	1.13	3.21	1.95		0.0836	0.4517	0.1995	0.6127	0.0002	0.0092	0.0015	0.0057		0.8881	0.7308	1.0007	2.8492	1.7335		100	100	100	100	100		Lipid	Long Chain Fatty Acid	1087	112-86-7	6355.6	337.311
1049		Polyunsaturated Fatty Acid (n3 and n6)	eicosapentaenoate (EPA; 20:5n3)	LC/MS neg	18467	C06428	HMDB01999	446284		0.36	0.18	0.77	0.42		0.1849	0.4539	0.0751	0.6127	0.8053	0.3288	0.3006	0.1213		1.8783	0.6852	0.3372	1.4447	0.7939		100	100	100	100	100		Lipid	Polyunsaturated Fatty Acid (n3 and n6)	2050	10-2005-9;10417-94-4	5450	301.217
1050			docosapentaenoate (n3 DPA; 22:5n3)	LC/MS neg	32504	C16513	HMDB01976	6441454		0.7	0.24	1.13	0.22		0.2199	0.4584	0.0105	0.5458	0.6053	0.2764	0.006	0.0107		1.5116	1.0516	0.3621	1.71	0.3395		100	100	100	100	100		Lipid	Polyunsaturated Fatty Acid (n3 and n6)	100001181	2234-74-4	5571	329.249
1051			docosahexaenoate (DHA; 22:6n3)	LC/MS neg	44675	C06429	HMDB02183	445580		0.78	0.27	1.22	0.22		0.3082	0.4986	0.0074	0.5134	0.3831	0.2151	0.0019	0.0062		1.4611	1.1336	0.3889	1.7842	0.3229		100	100	100	100	100		Lipid	Polyunsaturated Fatty Acid (n3 and n6)	100000665	6217-54-5	5525	327.233
1055			linoleate (18:2n6)	LC/MS neg	1105	C01595	HMDB00673	5280450		0.79	0.9	1.94	1.02		0.0896	0.4517	0.2877	0.6881	0.002	0.024	0.7453	0.2211		1.1181	0.8785	1.0034	2.169	1.1428		100	100	100	100	100		Lipid	Polyunsaturated Fatty Acid (n3 and n6)	180	60-33-3	5535	279.233
1057			linolenate [alpha or gamma; (18:3n3 or 6)]	LC/MS neg	34035	C06426	HMDB03073	5280934		0.76	0.76	1.71	1.05		0.1842	0.4539	0.1886	0.6127	0.0327	0.0715	0.6981	0.212		1.2116	0.9218	0.9248	2.0721	1.2669		100	100	100	100	100		Lipid	Polyunsaturated Fatty Acid (n3 and n6)	100001337		5450	277.217
1059			dihomo-linolenate (20:3n3 or n6)	LC/MS neg	35718	C03242	HMDB02925	5280581		0.48	0.14	0.95	0.17		0.1854	0.4539	0.0346	0.6127	0.9721	0.3647	0.0412	0.0311		2.2285	1.0602	0.3201	2.1211	0.3783		100	100	100	100	100		Lipid	Polyunsaturated Fatty Acid (n3 and n6)	100001739	17046-59-2	5596	305.249
1060			arachidonate (20:4n6)	LC/MS neg	1110	C00219	HMDB01043	444899		0.39	0.15	0.77	0.24		0.1697	0.4539	0.0477	0.6127	0.7681	0.3204	0.1011	0.0556		2.0959	0.8192	0.3217	1.6135	0.4945		100	100	100	100	100		Lipid	Polyunsaturated Fatty Acid (n3 and n6)	229	506-32-1	5535	303.233
1061			adrenate (22:4n6)	LC/MS neg	32980	C16527	HMDB02226	5497181		0.28	0.18	0.64	0.33		0.2414	0.4584	0.138	0.6127	0.8656	0.3381	0.2894	0.1178		2.8728	0.7991	0.5034	1.8486	0.9525		100	100	0	100	75		Lipid	Polyunsaturated Fatty Acid (n3 and n6)	100001193	2091-25-0	5678	331.264
1063			docosadienoate (22:2n6)	LC/MS neg	32415	C16533	HMDB61714	5282807		0.86	0.91	3.98	2.26		0.4329	0.5237	0.6264	0.8522	0.0014	0.021	0.0081	0.0118		0.8595	0.74	0.7857	3.4245	1.9392		100	100	100	100	100		Lipid	Polyunsaturated Fatty Acid (n3 and n6)	100001182	7370-49-2	6034	335.296
1064			dihomo-linoleate (20:2n6)	LC/MS neg	17805	C16525	HMDB05060	6439848		0.87	0.61	2.82	1.15		0.2417	0.4584	0.001	0.1411	0.0003	0.0092	0.0595	0.0397		0.9863	0.8604	0.5968	2.7847	1.1377		100	100	100	100	100		Lipid	Polyunsaturated Fatty Acid (n3 and n6)	1231	2091-39-6	5730	307.264
1066			mead acid (20:3n9)	LC/MS neg	35174		HMDB10378	5312531		0.72	0.19	1.17	0.15		0.1818	0.4539	0.0003	0.1337	0.1698	0.1338	0.0006	0.0053		0.9829	0.7051	0.1898	1.1463	0.1507		100	100	100	100	100		Lipid	Polyunsaturated Fatty Acid (n3 and n6)	100001472	20590-32-3	5650	305.249
1117		Fatty Acid, Branched	15-methylpalmitate (isobar with 2-methylpalmitate)	LC/MS neg	38768			17903417		0.89	1.1	1.13	0.88		0.242	0.4584	0.2096	0.6127	0.1114	0.1102	0.0051	0.0099		1.0844	0.9652	1.1971	1.2265	0.9583		100	100	100	100	100		Lipid	Fatty Acid, Branched	100002945		5695	269.249
1120			17-methylstearate	LC/MS neg	38296			3083779		0.91	1.08	1.57	0.92		0.3954	0.5237	0.6843	0.8736	0.0353	0.0753	0.4188	0.15		1.0377	0.9435	1.1159	1.6261	0.9504		100	100	100	100	100		Lipid	Fatty Acid, Branched	100002356	2724-59-6	5993	297.28
1131		Fatty Acid, Dicarboxylate	2-hydroxyglutarate	LC/MS polar	37253	C02630	HMDB00606	43		1.1	0.92	1.14	1.44		0.4862	0.5237	0.5227	0.8063	0.2407	0.1607	0.0341	0.0277		0.9132	1.0003	0.8395	1.0444	1.3135		100	100	100	100	100		Lipid	Fatty Acid, Dicarboxylate	100002070	40951-21-1	3352.8	147.03
1134			2-hydroxyadipate	LC/MS polar	31934	C02360	HMDB00321	193530		1.01	0.9	0.85	1.16		0.8809	0.6237	0.3977	0.7374	0.2371	0.1607	0.2909	0.1178		1.0574	1.0694	0.9479	0.9023	1.2227		100	100	100	100	100		Lipid	Fatty Acid, Dicarboxylate	100001153	18294-85-4	3000	161.046
1143			azelate (nonanedioate)	LC/MS polar	18362	C08261	HMDB00784	2266		1.11	1.44	3.33	4		0.572	0.5528	0.1998	0.6127	0.0146	0.0494	0.0091	0.0126		0.8062	0.8957	1.1579	2.6808	3.2244		100	100	100	100	100		Lipid	Fatty Acid, Dicarboxylate	2029	123-99-9	2520	187.098
1197		Fatty Acid Synthesis	malonylcarnitine	LC/MS pos	37059		HMDB02095	22833583		1.03	0.94	1.33	1.72		0.8253	0.609	0.6438	0.8534	0.062	0.0912	0.016	0.0183		0.8608	0.8866	0.813	1.1449	1.4791		100	100	100	100	100		Lipid	Fatty Acid Synthesis	100001526	853728-01-5	965	248.113
1199			2-methylmalonyl carnitine	LC/MS pos	35482		HMDB13133	53481628		0.62	0.79	0.76	1.03		0.0108	0.2411	0.1152	0.6127	0.0642	0.0926	0.9334	0.2574		1.3597	0.8438	1.0727	1.0301	1.4058		100	100	100	100	100		Lipid	Fatty Acid Synthesis	100001596	149181-64-6	1552.7	262.129
1200		Fatty Acid Metabolism	acetyl CoA	LC/MS neg	43840	C00024	HMDB01206	444493		0.7	0.54	0.61	2.22		0.4158	0.5237	0.2101	0.6127	0.2566	0.1672	0.0973	0.0548		1.6383	1.1432	0.8844	0.9947	3.6379		100	100	100	100	100		Lipid	Fatty Acid Metabolism	1830	102029-73-2	1691	403.556
1208			myristoyl CoA	LC/MS neg	36859	C02593	HMDB01521	65113		2.41	1	1	1		0.0526	0.4321								0.6067	1.4633	0.6067	0.6067	0.6067		33	100	0	0	0		Lipid	Fatty Acid Metabolism	100000610		5306	487.65
1211		Fatty Acid Metabolism (also BCAA Metabolism)	butyrylcarnitine	LC/MS pos	32412	C02862	HMDB02013	439829		1.28	0.95	1.15	1.81		0.2615	0.464	0.7904	0.901	0.4951	0.2464	0.0509	0.0364		0.8807	1.13	0.8396	1.0097	1.5961		100	100	100	100	100		Lipid	Fatty Acid Metabolism (also BCAA Metabolism)	100001054	25576-40-3	1977	232.154
1214			propionylcarnitine	LC/MS pos	32452	C03017	HMDB00824	107738		1.35	1.21	0.99	1.42		0.0742	0.4321	0.4515	0.77	0.8819	0.3424	0.0479	0.0349		0.7698	1.0406	0.9315	0.7635	1.0958		100	100	100	100	100		Lipid	Fatty Acid Metabolism (also BCAA Metabolism)	100001162	17298-37-2	1590	218.139
1228		Fatty Acid Metabolism(Acyl Carnitine)	acetylcarnitine	LC/MS pos	32198	C02571	HMDB00201	1		1.02	1.04	1.24	1.84		0.8256	0.609	0.8291	0.9248	0.0376	0.0791	0.0046	0.0099		1.0353	1.0526	1.0788	1.2825	1.9025		100	100	100	100	100		Lipid	Fatty Acid Metabolism(Acyl Carnitine)	100000802	5080-50-2	1166.9	204.123
1229			hydroxybutyrylcarnitine*	LC/MS pos	43264		HMDB13127	53481617		0.84	1.07	1.05	1.6		0.1205	0.4539	0.3718	0.7374	0.2407	0.1607	0.012	0.0155		1.039	0.8733	1.1152	1.0914	1.6664		100	100	100	100	100		Lipid	Fatty Acid Metabolism(Acyl Carnitine)	100003926		1477	248.149
1230			valerylcarnitine	LC/MS pos	34406		HMDB13128	6426903		1.21	0.85	0.78	1.24		0.4328	0.5237	0.4288	0.7584	0.3048	0.1883	0.492	0.1668		1.152	1.3949	0.9837	0.9002	1.4272		100	100	100	100	100		Lipid	Fatty Acid Metabolism(Acyl Carnitine)	100001394		2555	246.17
1231			hexanoylcarnitine	LC/MS pos	32328		HMDB00705	6426853		1.23	0.93	1.2	2.1		0.383	0.5237	0.7452	0.8953	0.4417	0.2276	0.0463	0.0342		0.9394	1.1585	0.8729	1.1249	1.9773		100	100	100	100	100		Lipid	Fatty Acid Metabolism(Acyl Carnitine)	100000781	6920-35-0	3194	260.186
1232			octanoylcarnitine	LC/MS pos	33936	C02838	HMDB00791	123701		2.33	1.14	0.95	4.64		0.0022	0.2399	0.7878	0.901	0.6065	0.2764	0.0015	0.0057		0.7582	1.7645	0.8612	0.7169	3.5201		100	100	75	50	100		Lipid	Fatty Acid Metabolism(Acyl Carnitine)	100001247	3671-77-0	4090	288.217
1238			myristoylcarnitine	LC/MS pos	33952		HMDB05066	53477791		5.27	2.57	1.95	0.48		0.1033	0.4517	0.2958	0.6895	0.3118	0.1898	0.3924	0.1431		0.5495	2.8953	1.4136	1.0691	0.2652		67	100	100	100	25		Lipid	Fatty Acid Metabolism(Acyl Carnitine)	100001270	18822-89-4	5142.1	372.311
1240			palmitoylcarnitine	LC/MS pos	44681	C02990	HMDB00222	461		3.79	2.17	1.99	0.69		0.1101	0.4517	0.2593	0.6689	0.2552	0.167	0.5152	0.1737		0.4917	1.8634	1.0663	0.9761	0.3369		100	100	100	100	25		Lipid	Fatty Acid Metabolism(Acyl Carnitine)	100000776	6865-14-1	5204	400.342
1241			stearoylcarnitine	LC/MS pos	34409		HMDB00848	6426855		2.19	2.07	0.98	0.97		0.0089	0.2411	0.0939	0.6127	0.6258	0.2796	0.4226	0.15		0.472	1.036	0.9749	0.4624	0.456		33	100	75	25	0		Lipid	Fatty Acid Metabolism(Acyl Carnitine)	100001391	18822-91-8	5256	428.373
1243			oleoylcarnitine	LC/MS pos	35160		HMDB05065	6441392;53477789		4.41	2.87	2.89	1.12		0.1005	0.4517	0.173	0.6127	0.1599	0.1309	0.6497	0.2032		0.4983	2.1956	1.4311	1.4393	0.5596		100	100	100	100	75		Lipid	Fatty Acid Metabolism(Acyl Carnitine)	100001501	38677-66-6	5215	426.358
1245			myristoleoylcarnitine*	LC/MS pos	48182					4.18	1.95	2.21	0.95		0.0033	0.2399	0.3861	0.7374	0.2707	0.175	0.4226	0.15		0.3572	1.4944	0.6959	0.791	0.3376		33	100	75	100	0		Lipid	Fatty Acid Metabolism(Acyl Carnitine)	100006051	889848-55-9	5120	370.295
1246		Carnitine Metabolism	deoxycarnitine	LC/MS pos	36747	C01181	HMDB01161	134		0.81	1.05	0.79	1.07		0.0883	0.4517	0.6414	0.8531	0.0874	0.1037	0.4568	0.1584		1.1204	0.9088	1.1749	0.8854	1.2034		100	100	100	100	100		Lipid	Carnitine Metabolism	100001662	6249-56-5	742.4	146.118
1247			carnitine	LC/MS pos	15500	C00318	HMDB00062	10917		0.86	1.08	0.93	1.07		0.2655	0.464	0.4834	0.7744	0.6033	0.2764	0.6872	0.2104		1.0607	0.9114	1.1415	0.9909	1.1324		100	100	100	100	100		Lipid	Carnitine Metabolism	100000007	461-05-2	688.9	162.112
1252		Ketone Bodies	3-hydroxybutyrate (BHBA)	LC/MS polar	542	C01089	HMDB00357	441		0.55	0.98	0.99	1.67		0.0555	0.4321	0.7163	0.8898	0.9063	0.347	0.0562	0.0384		0.9244	0.506	0.9019	0.9164	1.5456		100	75	75	100	100		Lipid	Ketone Bodies	254	625-72-9	1443.3	103.04
1260		Fatty Acid, Monohydroxy	2-hydroxystearate	LC/MS neg	17945	C03045		69417		0.99	1.07	0.89	0.68		0.8401	0.6112	0.568	0.8247	0.1629	0.1314	0.0069	0.0112		1.2451	1.2278	1.3268	1.1128	0.8428		100	100	100	100	100		Lipid	Fatty Acid, Monohydroxy	1239	629-22-1	5695	299.259
1263			3-hydroxyoctanoate	LC/MS neg	22001		HMDB01954	26613		0.93	1.24	0.83	2.32		0.8082	0.6086	0.4417	0.7675	0.5101	0.253	0.0249	0.0237		0.7448	0.6909	0.9219	0.6201	1.7271		67	50	75	50	100		Lipid	Fatty Acid, Monohydroxy	100000773	88930-08-9	3446	159.103
1266			3-hydroxylaurate	LC/MS neg	32457		HMDB00387	94216		1.2	1.32	1.11	2.22		0.4195	0.5237	0.3218	0.7096	0.5649	0.2682	0.0381	0.0296		0.8403	1.0076	1.1066	0.9359	1.863		100	100	100	100	100		Lipid	Fatty Acid, Monohydroxy	100001112	53941-38-1	5175	215.165
1374		Endocannabinoid	oleic ethanolamide	LC/MS neg	38102		HMDB02088	5283454		0.92	1.28	2.22	1.38		0.5013	0.5237	0.1036	0.6127	0.0013	0.021	0.038	0.0296		0.922	0.8498	1.1768	2.0496	1.2707		100	100	100	100	100		Lipid	Endocannabinoid	1137	11-58-0;111-58-0	6900	324.291
1377			palmitoyl ethanolamide	LC/MS neg	38165	C16512	HMDB02100	4671		1	1.26	1.62	1.15		0.9583	0.6381	0.0781	0.6127	0.0028	0.0248	0.0846	0.0497		0.9143	0.9101	1.1551	1.4803	1.0507		100	100	100	100	100		Lipid	Endocannabinoid	1489	544-31-0	6760	298.275
1384			N-oleoyltaurine	LC/MS neg	39732			6437033		1.04	1	2.25	1.07		0.391	0.5237			0.0867	0.1037	0.391	0.143		0.3257	0.3397	0.3257	0.7344	0.3474		0	50	0	75	25		Lipid	Endocannabinoid	100003119	52514-04-2	5610	388.253
1385			N-stearoyltaurine	LC/MS neg	39730			168274		1	1	1	1											0.1389	0.1389	0.1389	0.1389	0.1389		0	0	0	0	0		Lipid	Endocannabinoid	100003240	63155-80-6	5782	390.268
1386			N-palmitoyltaurine	LC/MS neg	39835					1	1	1	1											0.9075	0.9075	0.9075	0.9075	0.9075		0	0	0	0	0		Lipid	Endocannabinoid	100003239	83982-06-3	5560	362.237
1389		Inositol Metabolism	myo-inositol	LC/MS polar	1124	C00137	HMDB00211	892		0.81	1.01	1	1.55		0.1586	0.4539	0.8996	0.9248	0.9432	0.3575	0.0231	0.0226		1.0577	0.859	1.067	1.06	1.6374		100	100	100	100	100		Lipid	Inositol Metabolism	363	87-89-8	3506.3	225.062
1392			scyllo-inositol	GC/MS	32379	C06153	HMDB06088	892		0.79	0.91	0.85	1.16		0.0448	0.4219	0.2305	0.6376	0.0054	0.0376	0.2797	0.1144		1.1304	0.8933	1.0322	0.9577	1.3091		100	100	100	100	100		Lipid	Inositol Metabolism	100001215	488-59-5	1893.8	318.2
1397			inositol 1-phosphate (I1P)	GC/MS	1481	C04006	HMDB00213	440194		0.74	0.87	0.85	1.64		0.0092	0.2411	0.0545	0.6127	0.0241	0.068	0.0393	0.0301		1.1964	0.8904	1.044	1.0229	1.9588		100	100	100	100	100		Lipid	Inositol Metabolism	370	573-35-3;106032-59-1	2057.8	318.1
1416		Phospholipid Metabolism	choline	LC/MS pos	15506	C00114	HMDB00097	305		1.04	1.11	1.27	1.63		0.6762	0.5821	0.4147	0.7519	0.0943	0.1037	0.0293	0.0255		0.9809	1.0182	1.0858	1.2411	1.6022		100	100	100	100	100		Lipid	Phospholipid Metabolism	1256	67-48-1	675	104.107
1417			choline phosphate	LC/MS pos	34396	C00588	HMDB01565	1014		1.32	1.01	1.31	1.82		0.0415	0.4219	0.9469	0.9259	0.0459	0.085	0.0026	0.0079		0.7004	0.925	0.7092	0.9201	1.2731		100	100	100	100	100		Lipid	Phospholipid Metabolism	267	72556-74-2	692.5	184.073
1418			cytidine 5'-diphosphocholine	LC/MS polar	34418	C00307	HMDB01413	13804		1.04	1.03	1.17	1.27		0.8047	0.6082	0.9602	0.9259	0.4359	0.2264	0.3249	0.1269		1.1424	1.188	1.1766	1.3375	1.4555		100	100	100	100	100		Lipid	Phospholipid Metabolism	1220	33818-15-4	4200	533.106
1419			glycerophosphorylcholine (GPC)	LC/MS pos	15990	C00670	HMDB00086	71920		1.13	1.14	1.43	1.39		0.4714	0.5237	0.7028	0.881	0.1137	0.1105	0.1812	0.0832		0.9046	1.0222	1.0287	1.2974	1.257		100	100	100	100	100		Lipid	Phospholipid Metabolism	100000269	28319-77-9	709.9	258.11
1422			ethanolamine	GC/MS	1497	C00189	HMDB00149	700		0.96	1.06	1.07	0.96		0.9281	0.635	0.7374	0.8946	0.744	0.3154	0.8746	0.2456		0.9664	0.9263	1.0227	1.0314	0.9278		100	100	100	100	100		Lipid	Phospholipid Metabolism	420	141-43-5	1304	174.1
1423			phosphoethanolamine	LC/MS pos	1600	C00346	HMDB00224	1015		0.57	2.09	2.5	2.72		0.3133	0.4994	0.1684	0.6127	0.094	0.1037	0.0796	0.0486		0.4182	0.237	0.8759	1.0447	1.1378		100	100	100	100	100		Lipid	Phospholipid Metabolism	1026	1071-23-4	682.7	142.026
1424			cytidine-5'-diphosphoethanolamine	LC/MS polar	34410	C00570	HMDB01564	123727		0.75	1.1	1.1	0.96		0.162	0.4539	0.5163	0.7993	0.5667	0.2683	0.8717	0.2454		1.056	0.7893	1.166	1.1635	1.0155		100	100	100	100	100		Lipid	Phospholipid Metabolism	100001407	72842-05-8	4210	445.053
1425			glycerophosphoethanolamine	LC/MS polar	37455	C01233	HMDB00114	123874		1.11	0.99	0.82	0.69		0.444	0.5237	0.8705	0.9248	0.2449	0.1628	0.0972	0.0548		1.0086	1.1171	0.9952	0.8319	0.6992		100	100	100	100	100		Lipid	Phospholipid Metabolism	100001620	33049-08-0	3075	214.049
1427			glycerophosphoinositol*	LC/MS polar	47155					0.98	0.87	0.98	0.99		0.8421	0.6112	0.2057	0.6127	0.8338	0.3344	0.9583	0.2624		1.0153	0.9929	0.8815	0.992	1.0068		100	100	100	100	100		Lipid	Phospholipid Metabolism	100001621	16824-65-0	3850	333.059
1428			1-palmitoyl-2-oleoyl-GPC (16:0/18:1)*	LC/MS polar	52461			6436017		1.06	1.04	0.82	1.18		0.4014	0.5237	0.7318	0.8931	0.0478	0.086	0.0807	0.0486		0.979	1.0396	1.0152	0.8034	1.1546		100	100	100	100	100		Lipid	Phospholipid Metabolism	1539	26853-31-6;26853-31-6	853	804.576
1429			1-stearoyl-2-arachidonoyl-GPC (18:0/20:4)	LC/MS polar	42450			16219824		0.96	1.01	0.93	1.47		0.9229	0.635	0.8863	0.9248	0.7889	0.3261	0.1223	0.0635		1.0408	0.9989	1.0527	0.9651	1.5283		100	100	100	100	100		Lipid	Phospholipid Metabolism	100001869	35418-59-8	850	854.591
1431			1,2-dipalmitoyl-GPC (16:0/16:0)	LC/MS polar	19130		HMDB00564	452110		1.02	1.1	1.56	2.34		0.7405	0.5888	0.2486	0.6603	0.0025	0.0248	0.0001	0.0026		0.9578	0.9777	1.0502	1.496	2.2374		100	100	100	100	100		Lipid	Phospholipid Metabolism	100000657	63-89-8	830	778.56
1432			1-stearoyl-2-oleoyl-GPC (18:0/18:1)	LC/MS polar	52438					1.04	1.08	0.74	1.26		0.7471	0.5923	0.6315	0.8526	0.1481	0.1256	0.2112	0.0926		0.9586	0.9955	1.0379	0.7051	1.205		100	100	100	100	100		Lipid	Phospholipid Metabolism	100008904	56421-10-4	830	832.607
1433			1,2-dioleoyl-GPC (18:1/18:1)*	LC/MS polar	52457			10350317		0.98	1.03	0.95	1.48		0.9407	0.635	0.8294	0.9248	0.7694	0.3204	0.0446	0.0333		1.0216	1.003	1.0498	0.9754	1.5149		100	100	100	100	100		Lipid	Phospholipid Metabolism	100008905	4235-95-4	853	830.592
1434			1-palmitoyl-2-arachidonoyl-GPC (16:0/20:4)*	LC/MS polar	52459			10747814		1.05	1.25	1.18	1.68		0.6116	0.5614	0.091	0.6127	0.2768	0.1776	0.007	0.0112		0.9811	1.0294	1.2235	1.1577	1.649		100	100	100	100	100		Lipid	Phospholipid Metabolism	100008914	35418-58-7	870	826.56
1437			1-palmitoleoyl-2-oleoyl-GPC (16:1/18:1)*	LC/MS polar	52458					0.98	1.22	1.49	1.86		0.9056	0.6334	0.1804	0.6127	0.0453	0.085	0.0121	0.0155		0.9835	0.9603	1.1981	1.4651	1.831		100	100	100	100	100		Lipid	Phospholipid Metabolism	100008983		866	802.56
1438			1-palmitoyl-2-palmitoleoyl-GPC (16:0/16:1)*	LC/MS polar	52470					1.1	1.12	1.34	1.66		0.1869	0.4539	0.1474	0.6127	0.0105	0.0435	0.0013	0.0057		0.9511	1.0489	1.0631	1.2743	1.5817		100	100	100	100	100		Lipid	Phospholipid Metabolism	100008984		872	776.545
1440			1,2-dipalmitoleoyl-GPC (16:1/16:1)*	LC/MS polar	52472					0.98	1.33	2.22	2.26		0.8592	0.6158	0.1088	0.6127	0.0057	0.0376	0.003	0.0082		1.0091	0.9847	1.3445	2.2377	2.2826		100	100	100	100	100		Lipid	Phospholipid Metabolism	100008997		850	774.529
1442			1-stearoyl-2-arachidonoyl-GPI (18:0/20:4)*	LC/MS polar	52449					1.1	1.41	2.43	4.18		0.5908	0.5528	0.3133	0.6993	0.0306	0.0715	0.0075	0.0115		0.67	0.7403	0.9442	1.6255	2.8037		100	100	100	100	100		Lipid	Phospholipid Metabolism	100000616		870	885.549
1443			1-palmitoyl-2-linoleoyl-GPI (16:0/18:2)*	LC/MS polar	52450					0.86	1.32	2.5	2.69		0.5629	0.5505	0.2873	0.6881	0.0316	0.0715	0.0157	0.0183		1.0633	0.912	1.4049	2.6543	2.8573		100	100	100	100	100		Lipid	Phospholipid Metabolism	1528		910	833.518
1444			1-oleoyl-2-linoleoyl-GPI (18:1/18:2)*	LC/MS polar	52451					1.06	1.34	2.75	3.68		0.7319	0.5886	0.4625	0.7719	0.0446	0.085	0.0326	0.0269		0.7368	0.7789	0.9841	2.0276	2.7107		100	100	100	100	100		Lipid	Phospholipid Metabolism	100008979		902	859.534
1447			1-stearoyl-2-arachidonoyl-GPS (18:0/20:4)	LC/MS polar	48502					0.99	1.36	1.16	2.92		0.9622	0.6381	0.1294	0.6127	0.4174	0.2227	0.0029	0.0082		0.7746	0.7704	1.0499	0.8992	2.2593		67	75	100	75	100		Lipid	Phospholipid Metabolism	100001872		888	810.529
1448			1-stearoyl-2-oleoyl-GPS (18:0/18:1)*	LC/MS polar	48494			9547087		0.5	3.73	3.24	6.14		0.6894	0.5837	0.1097	0.6127	0.2299	0.1592	0.1524	0.075		0.2768	0.1385	1.0337	0.8973	1.6999		67	50	100	75	75		Lipid	Phospholipid Metabolism	100000639		901	788.545
1449			1-palmitoyl-2-oleoyl-GPG (16:0/18:1)*	LC/MS polar	52448			5283509		1.2	1.12	0.92	0.98		0.0037	0.2399	0.1436	0.6127	0.1262	0.1146	0.5804	0.1894		0.8618	1.0355	0.9677	0.7924	0.8425		100	100	100	100	100		Lipid	Phospholipid Metabolism	100000641		745	747.519
1450			1-(1-enyl-palmitoyl)-2-oleoyl-GPE (P-16:0/18:1)*	LC/MS polar	52477					0.81	1.3	0.67	0.98		0.241	0.4584	0.0633	0.6127	0.0966	0.1037	0.8421	0.2387		1.0787	0.8782	1.403	0.7205	1.0532		100	100	100	100	100		Lipid	Phospholipid Metabolism	100009005		768	700.529
1451			1-(1-enyl-stearoyl)-2-arachidonoyl-GPE (P-18:0/20:4)*	LC/MS polar	52475					0.91	0.99	0.66	0.83		0.4592	0.5237	0.9292	0.9259	0.0299	0.0715	0.2045	0.0903		1.1818	1.0741	1.1648	0.783	0.9822		100	100	100	100	100		Lipid	Phospholipid Metabolism	100008999		753	750.544
1452			1-(1-enyl-stearoyl)-2-docosahexaenoyl-GPE (P-18:0/22:6)*	LC/MS polar	52476					1.06	1.1	1.05	1.45		0.6729	0.5821	0.6415	0.8531	0.7389	0.3148	0.1236	0.064		0.9895	1.0538	1.086	1.0357	1.4359		100	100	100	100	100		Lipid	Phospholipid Metabolism	100009004		751	774.544
1453			1-palmitoleoyl-2-oleoyl-GPE (16:1/18:1)*	LC/MS polar	52469					0.98	1.16	2.01	2.55		0.8754	0.6228	0.1337	0.6127	0.0015	0.021	0.0006	0.0053		0.9759	0.9608	1.1321	1.9655	2.4869		100	100	100	100	100		Lipid	Phospholipid Metabolism	100008995		767	714.508
1454			1-palmitoyl-2-oleoyl-GPE (16:0/18:1)	LC/MS polar	19263		HMDB05320	5283496		1.09	1.33	1.65	2.05		0.3545	0.5237	0.045	0.6127	0.0146	0.0494	0.0068	0.0112		0.8384	0.917	1.1125	1.3831	1.717		100	100	100	100	100		Lipid	Phospholipid Metabolism	1526	26662-94-2	765	716.524
1455			1-palmitoyl-2-palmitoleoyl-GPE (16:0/16:1)*	LC/MS polar	52471					1.23	1.21	2.3	2.36		0.1248	0.4539	0.167	0.6127	0.0027	0.0248	0.0024	0.0073		0.7362	0.9064	0.8934	1.6924	1.7356		100	100	100	100	100		Lipid	Phospholipid Metabolism	100008996		767	688.492
1456			1-stearoyl-2-arachidonoyl-GPE (18:0/20:4)*	LC/MS polar	52447					1.02	1.06	1.03	1.59		0.8338	0.6096	0.7529	0.8953	0.7812	0.3238	0.008	0.0118		0.9331	0.9474	0.9891	0.9571	1.4874		100	100	100	100	100		Lipid	Phospholipid Metabolism	100008977		756	766.539
1457			1-stearoyl-2-docosahexaenoyl-GPE (18:0/22:6)*	LC/MS polar	52466					1.26	0.69	0.82	1.37		0.137	0.4539	0.0642	0.6127	0.3194	0.1929	0.561	0.1848		0.9015	1.1366	0.6256	0.7423	1.2373		100	100	75	100	75		Lipid	Phospholipid Metabolism	100008992		752	790.539
1458			1-stearoyl-2-oleoyl-GPE (18:0/18:1)	LC/MS polar	42448					1.05	1.33	1.27	2		0.5657	0.5505	0.0416	0.6127	0.0563	0.0899	0.003	0.0082		0.8947	0.9365	1.1884	1.1335	1.7873		100	100	100	100	100		Lipid	Phospholipid Metabolism	100001856		750	744.555
1469		Lysolipid	1-palmitoyl-GPC (16:0)	LC/MS neg	33955		HMDB10382	86554		0.75	0.89	0.39	0.18		0.6098	0.5614	0.8881	0.9248	0.1128	0.1105	0.0186	0.0198		1.5506	1.17	1.3751	0.5972	0.2759		100	100	100	100	100		Lipid	Lysolipid	100001263	17364-16-8	6380	570.341
1470			2-palmitoylglycerophosphocholine*	LC/MS neg	35253		HMDB61702	15061532		0.86	0.86	0.77	0.35		0.3372	0.511	0.362	0.7374	0.3105	0.1898	0.0253	0.0239		1.0301	0.8883	0.8856	0.7881	0.3579		100	100	100	100	50		Lipid	Lysolipid	100001562		6215	570.341
1471			1-palmitoleoyl-GPC (16:1)*	LC/MS neg	47117		HMDB10383	24779461		0.64	0.62	1.24	1.24		0.2417	0.4584	0.233	0.6403	0.4119	0.2223	0.5633	0.1848		1.3515	0.8606	0.842	1.68	1.6706		100	100	100	100	100		Lipid	Lysolipid	100001511		5794	568.326
1472			2-palmitoleoylglycerophosphocholine*	LC/MS pos	35819					2.23	1.69	2.42	0.19		0.0325	0.3941	0.4202	0.7526	0.1191	0.1125	0.0038	0.0096		0.7232	1.6122	1.2248	1.752	0.1381		100	100	100	100	100		Lipid	Lysolipid	100001561		5490	494.324
1475			1-stearoyl-GPC (18:0)	LC/MS neg	33961		HMDB10384	497299		0.68	0.86	0.45	0.2		0.1849	0.4539	0.6014	0.8452	0.0315	0.0715	0.0033	0.0088		1.6125	1.0977	1.3916	0.7178	0.3249		100	100	100	100	100		Lipid	Lysolipid	100001271	19420-57-6	6870	598.373
1477			1-oleoyl-GPC (18:1)	LC/MS neg	48258		HMDB02815	16081932		0.65	0.81	0.6	0.43		0.1051	0.4517	0.3507	0.7372	0.0586	0.0902	0.0159	0.0183		1.3436	0.879	1.0877	0.8001	0.5759		100	100	100	100	100		Lipid	Lysolipid	100001272	19420-56-5	6250	596.357
1503			1-palmitoylplasmenylethanolamine*	LC/MS neg	39270					0.77	0.39	0.23	0.12		0.3779	0.5237	0.0595	0.6127	0.0116	0.0471	0.0101	0.0135		2.9074	2.2248	1.1399	0.6611	0.3373		100	100	100	100	100		Lipid	Lysolipid	100003000		6285	436.283
1504			1-stearoylplasmenylethanolamine*	LC/MS neg	39271					0.69	0.45	0.15	0.08		0.2168	0.4584	0.04	0.6127	0.0008	0.0156	0.0011	0.0057		2.627	1.8154	1.1897	0.3829	0.2092		100	100	100	100	100		Lipid	Lysolipid	100003001		6500	464.315
1505			1-oleoylplasmenylethanolamine*	LC/MS neg	44621					0.61	0.26	0.31	0.19		0.3865	0.5237	0.1727	0.6127	0.2201	0.1549	0.1157	0.0614		3.9572	2.4214	1.0276	1.2189	0.7638		100	100	100	100	100		Lipid	Lysolipid	100005372		6250	462.299
1508			1-palmitoylglycerophosphoethanolamine	LC/MS neg	35631		HMDB11503	9547069		0.91	0.6	0.61	0.37		0.4585	0.5237	0.0008	0.1411	0.0448	0.085	0.0001	0.0026		1.4067	1.2831	0.848	0.8538	0.5153		100	100	100	100	100		Lipid	Lysolipid	100001567		6057.2	452.278
1511			1-stearoylglycerophosphoethanolamine	LC/MS neg	42398		HMDB11130	9547068		0.72	0.44	0.35	0.24		0.1377	0.4539	0.0068	0.5134	0.0031	0.025	0.0004	0.0048		2.2018	1.5774	0.9678	0.7774	0.5201		100	100	100	100	100		Lipid	Lysolipid	100001461	69747-55-3	6514	480.31
1512			2-stearoylglycerophosphoethanolamine*	LC/MS neg	41220					0.78	0.25	0.1	0.09		0.5246	0.5337	0.0713	0.6127	0.0296	0.0715	0.0325	0.0269		3.3856	2.6489	0.8346	0.3334	0.2962		100	100	100	25	0		Lipid	Lysolipid	100003901		6350	480.31
1513			1-oleoylglycerophosphoethanolamine	LC/MS neg	35628		HMDB11506	9547071		0.56	0.5	0.56	0.42		0.0608	0.4321	0.0398	0.6127	0.043	0.085	0.0269	0.0247		2.0277	1.1443	1.0151	1.1321	0.8549		100	100	100	100	100		Lipid	Lysolipid	100001569	89576-29-4	6125.1	478.294
1521			1-arachidonoylglycerophosphoethanolamine*	LC/MS neg	35186		HMDB11517	42607465		0.76	0.69	0.75	0.61		0.2529	0.464	0.1348	0.6127	0.1831	0.1396	0.0579	0.0394		1.4865	1.1354	1.0239	1.1097	0.9025		100	100	100	100	100		Lipid	Lysolipid	100001571		5874	500.278
1531			1-palmitoylglycerophosphoinositol*	LC/MS neg	35305		HMDB61695			0.52	0.41	0.33	0.2		0.4321	0.5237	0.3249	0.7096	0.2103	0.1527	0.1218	0.0635		1.7512	0.918	0.7209	0.5778	0.357		100	100	100	75	0		Lipid	Lysolipid	100001655		5564	571.289
1534			1-stearoylglycerophosphoinositol	LC/MS neg	19324		HMDB61696			0.56	0.51	0.58	0.23		0.3631	0.5237	0.3373	0.7213	0.4234	0.2227	0.0855	0.05		1.81	1.011	0.9177	1.0494	0.4183		100	100	100	100	100		Lipid	Lysolipid	100000656	796963-93-4	5794.3	599.32
1536			1-oleoylglycerophosphoinositol*	LC/MS neg	36602					0.46	0.66	0.5	0.27		0.1499	0.4539	0.4763	0.7744	0.2046	0.1518	0.0413	0.0311		1.8402	0.8382	1.2193	0.925	0.4914		100	100	100	100	100		Lipid	Lysolipid	100001777		5599	597.305
1542			1-arachidonoylglycerophosphoinositol*	LC/MS neg	34214		HMDB61690			0.35	0.3	0.48	0.15		0.257	0.464	0.3249	0.7096	0.4864	0.2456	0.1166	0.0616		1.6832	0.584	0.5084	0.8086	0.2471		100	75	100	75	50		Lipid	Lysolipid	100001654		5482	619.289
1544			1-stearoylglycerophosphoserine*	LC/MS neg	45966			9547101		0.83	0.91	0.53	0.23		0.4983	0.5237	0.7757	0.899	0.0709	0.0962	0.0164	0.0183		1.0744	0.8899	0.9735	0.5645	0.2524		100	100	100	100	75		Lipid	Lysolipid	100004327		5800	524.299
1555			1-palmitoylglycerophosphoglycerol*	LC/MS neg	45970			3300276		1.13	1.27	0.53	0.18		0.2718	0.464	0.267	0.6829	0.0258	0.0714	0.0008	0.0054		0.8991	1.0159	1.1456	0.4768	0.1657		100	100	100	100	50		Lipid	Lysolipid	100005717		5570	483.273
1558			1-stearoylglycerophosphoglycerol	LC/MS neg	34437					1.34	1.09	0.74	0.74		0.1965	0.4584	0.6696	0.8655	0.2327	0.1598	0.2327	0.0988		0.6566	0.8776	0.7171	0.4867	0.4867		100	100	100	0	0		Lipid	Lysolipid	100001462		5816	511.304
1560			1-oleoylglycerophosphoglycerol*	LC/MS neg	45968					0.99	1.4	1.39	1.06		0.8287	0.609	0.0295	0.6127	0.0191	0.0577	0.4868	0.1655		0.8388	0.8269	1.1778	1.164	0.8923		100	100	100	100	100		Lipid	Lysolipid	100005716		5610	509.288
1593		Glycerolipid Metabolism	glycerol	LC/MS neg	15122	C00116	HMDB00131	753		0.96	0.99	1.28	1.34		0.714	0.5886	0.9429	0.9259	0.0916	0.1037	0.1068	0.058		1.083	1.0344	1.0755	1.3827	1.4539		100	100	100	100	100		Lipid	Glycerolipid Metabolism	1254	56-81-5	758	91.0401
1594			glycerol 3-phosphate (G3P)	LC/MS polar	43847	C00093	HMDB00126	754		0.47	0.6	1.01	1.11		0.0907	0.4517	0.2108	0.6127	0.8715	0.3392	0.6118	0.1944		1.6782	0.7892	1.0071	1.6963	1.8638		100	100	100	100	100		Lipid	Glycerolipid Metabolism	100000258	29849-82-9	3938.7	171.006
1599			glycerophosphoglycerol	LC/MS polar	48857	C03274		439964		0.83	0.85	0.6	0.72		0.1353	0.4539	0.1755	0.6127	0.0066	0.0379	0.0321	0.0269		1.1945	0.9927	1.0156	0.7189	0.8575		100	100	100	100	100		Lipid	Glycerolipid Metabolism	100001619		2430	245.043
1600		Monoacylglycerol	1-myristoylglycerol (14:0)	LC/MS neg	35625	C01885	HMDB11561	79050		0.87	1.2	2.01	1.26		0.1838	0.4539	0.41	0.7519	0.0016	0.021	0.0364	0.029		0.861	0.7467	1.0329	1.7291	1.0865		100	100	100	100	100		Lipid	Monoacylglycerol	100001618	75685-84-6	6353.3	227.202
1601			2-myristoylglycerol (14:0)	LC/MS neg	34383			137938		0.96	1.18	2.06	0.75		0.7825	0.5992	0.7112	0.8861	0.0042	0.0318	0.0761	0.0472		1.1015	1.0625	1.3032	2.2709	0.8249		100	100	100	100	100		Lipid	Monoacylglycerol	100001408	27214-38-6	6230	227.202
1604			1-palmitoylglycerol (1-monopalmitin)	LC/MS neg	21127		HMDB31074	14900		1.06	1.51	2.44	1.48		0.3733	0.5237	0.0087	0.514	0.0144	0.0494	0.0048	0.0099		0.743	0.7874	1.1214	1.8137	1.1001		100	100	100	100	100		Lipid	Monoacylglycerol	100000827	542-44-9	6400	255.233
1605			2-palmitoylglycerol (16:0)	LC/MS neg	33419		HMDB11533	123409		1.09	1.43	2.2	1.1		0.4847	0.5237	0.0499	0.6127	0.0082	0.0426	0.6173	0.1953		0.8373	0.9088	1.1965	1.8385	0.923		100	100	100	100	100		Lipid	Monoacylglycerol	100001048	23470-00-0	6628.9	255.233
1606			1-margaroylglycerol (17:0)	LC/MS neg	34391			107036		0.82	1.15	1.68	1.26		0.333	0.5105	0.1784	0.6127	0.0087	0.0435	0.0173	0.0191		0.8281	0.6781	0.9491	1.3926	1.043		100	75	100	100	100		Lipid	Monoacylglycerol	100001429	68002-72-2	6571	269.249
1607			1-stearoylglycerol (18:0)	GC/MS	21188	D01947	HMDB31075	24699		1	0.97	0.92	1.56		0.9442	0.635	0.8642	0.9248	0.6221	0.2794	0.0509	0.0364		0.981	0.9762	0.9479	0.8991	1.5334		100	100	100	100	100		Lipid	Monoacylglycerol	100000932	123-94-4;31566-31-1	2186.6	399.4
1609			1-oleoylglycerol (18:1)	LC/MS neg	21184		HMDB11567	5283468		0.77	1.16	1.91	1.15		0.1251	0.4539	0.2595	0.6689	0.0146	0.0494	0.4456	0.1563		0.8956	0.6937	1.0356	1.7122	1.0265		100	100	100	100	100		Lipid	Monoacylglycerol	100000924	111-03-5	6794	281.249
1610			2-oleoylglycerol (18:1)	LC/MS neg	21232			5319879		0.98	1.29	1.87	0.94		0.9319	0.635	0.2847	0.6881	0.0608	0.0912	0.8296	0.2384		0.8649	0.8478	1.115	1.6158	0.8114		100	100	100	100	100		Lipid	Monoacylglycerol	100000943	3443-84-3	6950	281.249
1612			2-linoleoylglycerol (18:2)	LC/MS neg	32506		HMDB11538	5365676		0.58	0.72	1.4	0.64		0.3776	0.5237	0.4966	0.7784	0.6068	0.2764	0.4835	0.1653		0.6757	0.3901	0.4858	0.9479	0.4323		67	25	25	75	50		Lipid	Monoacylglycerol	100000987	3443-82-1	6250	279.233
1619			1-docosahexaenoylglycerol (22:6)	LC/MS neg	35153		HMDB11587			0.91	1.41	2.56	2.48		0.9097	0.6348	0.4745	0.7744	0.0773	0.0989	0.0841	0.0496		0.5667	0.517	0.7975	1.4501	1.4064		100	50	75	100	100		Lipid	Monoacylglycerol	100001481		6150	309.222
1623			2-docosahexaenoylglcyerol*	LC/MS neg	48675		HMDB11557			1.88	3.11	4.57	4.29		0.1922	0.4546	0.0595	0.6127	0.0003	0.0092	0.0318	0.0269		0.2255	0.4245	0.7019	1.0314	0.9685		33	50	75	100	100		Lipid	Monoacylglycerol	100006352		6000	309.222
1624			1-palmitoleoylglycerol (16:1)*	LC/MS neg	52431					0.79	1.19	4.62	2.93		0.4046	0.5237	0.6075	0.8452	0.0059	0.0376	0.0239	0.023		0.7273	0.5731	0.8655	3.3589	2.1293		100	100	100	100	100		Lipid	Monoacylglycerol	100008952		6094	253.217
1625			2-palmitoleoylglycerol (16:1)*	LC/MS neg	52432					0.97	1.17	4.22	1.56		0.7385	0.5888	0.5685	0.8247	1.1103e-05	0.0009	0.1603	0.0767		0.6363	0.6184	0.7451	2.6841	0.9896		100	100	100	100	100		Lipid	Monoacylglycerol	100008953		6016	253.217
1633		Sphingolipid Metabolism	sphinganine	LC/MS pos	17769	C00836	HMDB00269	3126		1.59	1.1	0.41	0.07		0.0559	0.4321	0.9674	0.927	0.0073	0.0389	0.0126	0.0157		1.6083	2.5586	1.7721	0.6559	0.107		100	100	100	100	25		Lipid	Sphingolipid Metabolism	313	3102-56-5	5178.3	302.305
1636			palmitoyl sphingomyelin (d18:1/16:0)	LC/MS polar	37506			9939941		0.98	1.11	1.28	1.98		0.8886	0.6261	0.4376	0.766	0.1383	0.1197	0.0091	0.0126		0.966	0.9437	1.072	1.2322	1.9172		100	100	100	100	100		Lipid	Sphingolipid Metabolism	100002107	6254-89-3	870	747.566
1642			sphingosine	LC/MS neg	17747	C00319	HMDB00252	5353955		0.92	0.87	1.35	0.66		0.4419	0.5237	0.3093	0.6975	0.0691	0.0949	0.004	0.0099		1.3097	1.2027	1.1431	1.7667	0.8629		100	100	100	100	100		Lipid	Sphingolipid Metabolism	297	123-78-4	6280.5	298.275
1650			N-palmitoyl-sphingosine	LC/MS polar	48278		HMDB04949	5283564		1.38	1.58	1.87	3.41		0.3822	0.5237	0.2785	0.6881	0.199	0.1489	0.0723	0.0456		0.6011	0.8287	0.9503	1.1219	2.0514		100	100	100	100	100		Lipid	Sphingolipid Metabolism	1518	24696-26-2	703	582.51
1652			sphingomyelin (d18:1/14:0, d16:1/16:0)*	LC/MS polar	42463			11433862		0.95	1	1.18	1.74		0.7797	0.5986	0.9948	0.9318	0.4094	0.2223	0.0364	0.029		1.0639	1.0065	1.0662	1.2535	1.8504		100	100	100	100	100		Lipid	Sphingolipid Metabolism	100004328		873	719.534
1655			sphingomyelin (d18:2/16:0, d18:1/16:1)*	LC/MS polar	42459					0.93	0.95	1.03	1.33		0.6144	0.5615	0.6927	0.8789	0.8426	0.3344	0.0816	0.0489		1.0391	0.9691	0.9841	1.0692	1.3838		100	100	100	100	100		Lipid	Sphingolipid Metabolism	100004329		866	745.55
1662		Mevalonate Metabolism	3-hydroxy-3-methylglutarate	LC/MS polar	531	C03761	HMDB00355	1662		1.09	0.96	1.05	0.81		0.5822	0.5528	0.7627	0.8959	0.6513	0.2886	0.1521	0.075		1.0203	1.1097	0.9791	1.0685	0.8243		100	100	100	100	100		Lipid	Mevalonate Metabolism	112	503-49-1	2700	161.046
1672		Sterol	lathosterol	GC/MS	39864	C01189	HMDB01170	65728		1.09	1.33	0.69	1.03		0.7852	0.5997	0.7899	0.901	0.1146	0.1107	0.8183	0.236		0.9607	1.0481	1.2776	0.6597	0.9863		100	100	75	75	75		Lipid	Sterol	100001105	80-99-9;80-99-9	2337	255.2
1674			cholesterol	GC/MS	63	C00187	HMDB00067	11025495		0.88	0.98	0.89	1.02		0.1888	0.4541	0.8591	0.9248	0.2206	0.1549	0.9081	0.2521		1.1304	0.9908	1.1124	1.0035	1.1532		100	100	100	100	100		Lipid	Sterol	266	57-88-5	2316.9	329.3
1687			cholestanol	GC/MS	21131	C12978	HMDB00908	6665		1.19	1.07	0.84	0.92		0.4282	0.5237	0.9629	0.9259	0.3107	0.1898	0.5256	0.1767		1.1425	1.355	1.2256	0.9649	1.0467		100	100	100	100	100		Lipid	Sterol	100000859	80-97-7	2320.8	215.2
1843		Primary Bile Acid Metabolism	glycochenodeoxycholate	LC/MS neg	32346	C05466	HMDB00637	12544		0.85	0.93	1.52	1.28		0.5392	0.5402	0.7235	0.8925	0.1331	0.1176	0.7968	0.2319		0.7446	0.631	0.6917	1.129	0.9559		100	100	75	100	75		Lipid	Primary Bile Acid Metabolism	1628	16564-43-5	5236.1	448.307
1844			taurochenodeoxycholate	LC/MS neg	18494	C05465	HMDB00951	387316		1.36	1.62	1.48	1.88		0.2624	0.464	0.1186	0.6127	0.2159	0.1547	0.3582	0.1353		0.6257	0.848	1.0159	0.9274	1.1748		100	100	100	100	75		Lipid	Primary Bile Acid Metabolism	1629	6009-98-9	5250	498.289
1850		Secondary Bile Acid Metabolism	deoxycholate	LC/MS neg	1114	C04483	HMDB00626	222528		1	1	1	1											0.7136	0.7136	0.7136	0.7136	0.7136		0	0	0	0	0		Lipid	Secondary Bile Acid Metabolism	302	83-44-3	5294	391.285
2427	Nucleotide	Purine Metabolism, (Hypo)Xanthine/Inosine containing	inosine 5'-monophosphate (IMP)	LC/MS polar	2133	C00130	HMDB00175	8582		1.57	1.24	1.3	1.37		0.0691	0.4321	0.2886	0.6881	0.1876	0.1417	0.1707	0.08		0.6958	1.0923	0.8625	0.9064	0.9537		100	100	100	100	100		Nucleotide	Purine Metabolism, (Hypo)Xanthine/Inosine containing	362	4691-65-0	4267.7	347.04
2428			inosine	LC/MS pos	1123	C00294	HMDB00195	6021		0.75	0.72	0.62	0.87		0.1523	0.4539	0.1075	0.6127	0.046	0.085	0.4388	0.1549		1.4064	1.0578	1.006	0.8754	1.2225		100	100	100	100	100		Nucleotide	Purine Metabolism, (Hypo)Xanthine/Inosine containing	361	58-63-9	1679.3	269.088
2429			hypoxanthine	LC/MS neg	3127	C00262	HMDB00157	790		0.65	0.77	0.57	0.76		0.0737	0.4321	0.1731	0.6127	0.0488	0.0862	0.1557	0.0751		1.3671	0.8906	1.0477	0.7779	1.0357		100	100	100	100	100		Nucleotide	Purine Metabolism, (Hypo)Xanthine/Inosine containing	171	68-94-0	1291.2	135.031
2430			xanthine	LC/MS neg	3147	C00385	HMDB00292	1188		0.79	0.91	0.81	1.04		0.0258	0.3496	0.2071	0.6127	0.0335	0.0722	0.602	0.1918		1.1906	0.9406	1.0781	0.9691	1.2381		100	100	100	100	100		Nucleotide	Purine Metabolism, (Hypo)Xanthine/Inosine containing	1004	69-89-6	908.9	151.026
2431			xanthosine 5'-monophosphate (xmp)	LC/MS neg	12024	C00655	HMDB01554	73323		0.6	1.28	1.83	5.32		0.0375	0.4102	0.4863	0.7744	0.0756	0.0989	0.001	0.0057		1.0146	0.6118	1.2955	1.8533	5.4022		100	100	100	100	100		Nucleotide	Purine Metabolism, (Hypo)Xanthine/Inosine containing	1251	25899-70-1	580	363.035
2432			xanthosine	LC/MS pos	15136	C01762	HMDB00299	64959		1.27	1.1	2.78	2.97		0.4375	0.5237	0.7504	0.8953	0.0885	0.1037	0.0831	0.0494		0.7552	0.9577	0.8307	2.0958	2.244		100	100	100	100	100		Nucleotide	Purine Metabolism, (Hypo)Xanthine/Inosine containing	100000299	146-80-5	1827	285.083
2435			2'-deoxyinosine	LC/MS neg	15076	C05512	HMDB00071	65058		0.3	0.32	0.19	0.19		0.2048	0.4584	0.2116	0.6127	0.0967	0.1037	0.0979	0.0548		3.9893	1.2158	1.2647	0.7385	0.7645		100	100	100	100	100		Nucleotide	Purine Metabolism, (Hypo)Xanthine/Inosine containing	100000135	890-38-0	1688	251.079
2437			urate	LC/MS neg	1604	C00366	HMDB00289	1175		0.82	1.18	1.05	1.34		0.1342	0.4539	0.1381	0.6127	0.6072	0.2764	0.0303	0.026		0.921	0.7592	1.0833	0.9645	1.2309		100	100	100	100	100		Nucleotide	Purine Metabolism, (Hypo)Xanthine/Inosine containing	1134	69-93-2;120K5305	757.1	167.021
2438			allantoin	LC/MS polar	1107	C02350	HMDB00462	204		0.93	1.04	1.06	1.22		0.5348	0.5402	0.6126	0.8452	0.491	0.2456	0.0952	0.0541		0.9915	0.9234	1.0315	1.05	1.2121		100	100	100	100	100		Nucleotide	Purine Metabolism, (Hypo)Xanthine/Inosine containing	1002	97-59-6	1672	157.037
2442		Purine Metabolism, Adenine containing	adenosine 5'-diphosphate (ADP)	LC/MS neg	3108	C00008	HMDB01341	6022		1.22	1.51	1.58	1.12		0.48	0.5237	0.2026	0.6127	0.1734	0.1359	0.5871	0.1898		0.9053	1.1053	1.3676	1.4347	1.0121		100	100	100	100	100		Nucleotide	Purine Metabolism, Adenine containing	208	20398-34-9	680	426.022
2443			adenosine 5'-monophosphate (AMP)	LC/MS pos	32342	C00020	HMDB00045	6083		1.51	1.14	1	0.96		0.0208	0.326	0.3518	0.7372	0.8619	0.3381	0.6883	0.2104		0.8749	1.3246	0.9996	0.8725	0.8383		100	100	100	100	100		Nucleotide	Purine Metabolism, Adenine containing	209	149022-20-8	1208	348.07
2444			adenosine 3'-monophosphate (3'-AMP)	LC/MS neg	35142	C01367	HMDB03540	41211		0.58	0.69	0.46	0.68		0.0938	0.4517	0.1873	0.6127	0.0295	0.0715	0.1698	0.08		1.7417	1.0163	1.1997	0.7979	1.1785		100	100	100	100	100		Nucleotide	Purine Metabolism, Adenine containing	100001449	84-21-9	1245	346.056
2445			adenosine 2'-monophosphate (2'-AMP)	LC/MS neg	36815	C00946	HMDB11617	94136		0.48	0.54	0.35	0.51		0.0719	0.4321	0.0754	0.6127	0.0213	0.0622	0.0623	0.0408		2.4997	1.2044	1.3374	0.867	1.2827		100	100	100	100	100		Nucleotide	Purine Metabolism, Adenine containing	100001694	130-49-4	1497.7	346.056
2446			adenosine 3',5'-cyclic monophosphate (cAMP)	LC/MS neg	2831	C00575	HMDB00058	6076		0.97	0.93	0.9	0.66		0.5121	0.5303	0.1854	0.6127	0.075	0.0989	0.0012	0.0057		1.1006	1.0636	1.0254	0.9865	0.7299		100	100	100	100	100		Nucleotide	Purine Metabolism, Adenine containing	207	60-92-4	1952.2	328.045
2449			adenylosuccinate	LC/MS neg	18360	C03794	HMDB00536	195		1.45	1.18	1.28	1.2		0.0054	0.2399	0.1041	0.6127	0.014	0.0494	0.229	0.0979		0.7776	1.1265	0.9202	0.9916	0.9299		100	100	100	100	100		Nucleotide	Purine Metabolism, Adenine containing	1303	19046-78-7	560	230.53
2450			adenosine	LC/MS pos	555	C00212	HMDB00050	60961		1.26	0.78	0.56	0.83		0.191	0.4546	0.0486	0.6127	0.0226	0.0648	0.2506	0.1039		1.1031	1.3901	0.8585	0.6198	0.9104		100	100	100	100	100		Nucleotide	Purine Metabolism, Adenine containing	798	58-61-7	1625.3	268.104
2451			adenine	LC/MS pos	554	C00147	HMDB00034	190		0.93	1.02	0.88	2.04		0.5856	0.5528	0.964	0.9259	0.3439	0.2011	0.0045	0.0099		1.0016	0.9269	1.0234	0.8806	2.048		100	100	100	100	100		Nucleotide	Purine Metabolism, Adenine containing	880	73-24-5	1002	136.062
2456			N1-methyladenosine	LC/MS pos	15650	C02494	HMDB03331	27476		0.99	1.04	0.95	0.92		0.8803	0.6237	0.8748	0.9248	0.5448	0.2625	0.3107	0.1228		1.0468	1.0352	1.0859	0.9902	0.9612		100	100	100	100	100		Nucleotide	Purine Metabolism, Adenine containing	1242	15763-06-1	1399	282.12
2458			N6,N6-dimethyladenosine	LC/MS pos	42081			348206		1.06	0.97	0.79	0.77		0.7079	0.5883	0.6958	0.8794	0.3204	0.1929	0.2904	0.1178		1.057	1.1161	1.029	0.8332	0.8162		100	100	75	75	25		Nucleotide	Purine Metabolism, Adenine containing	100003867	2620-62-4	2537	296.135
2466			N6-carbamoylthreonyladenosine	LC/MS neg	35157		HMDB41623	161466		0.76	0.92	0.83	0.83		0.0055	0.2399	0.3217	0.7096	0.0327	0.0715	0.0454	0.0337		1.1553	0.8822	1.0605	0.9542	0.9621		100	100	100	100	100		Nucleotide	Purine Metabolism, Adenine containing	100001415	24719-82-2	2164	411.127
2468			2'-deoxyadenosine 5'-diphosphate	LC/MS neg	15116	C00206	HMDB01508	188966		1.21	1	0.94	0.65		0.4928	0.5237	0.9776	0.9318	0.8528	0.3367	0.1837	0.0836		1.1347	1.3736	1.1345	1.067	0.738		100	100	100	100	75		Nucleotide	Purine Metabolism, Adenine containing	1228	72003-83-9	1050	410.027
2469			2'-deoxyadenosine 5'-monophosphate	LC/MS neg	46333	C00360	HMDB00905	12599		1.24	1.14	0.82	0.77		0.0548	0.4321	0.4435	0.7675	0.0684	0.0947	0.1312	0.0665		1.0345	1.2796	1.1835	0.8488	0.7926		100	100	100	100	100		Nucleotide	Purine Metabolism, Adenine containing	100000485	653-63-4	1315	330.061
2474			diadenosine triphosphate	LC/MS neg	47397	C06197	HMDB01155			1.4	1	1.25	0.68		0.3307	0.5105	0.9944	0.9318	0.5586	0.266	0.2787	0.1144		0.8097	1.1301	0.8108	1.0123	0.5482		67	100	50	75	0		Nucleotide	Purine Metabolism, Adenine containing	100002712	56432-02-1	1213.7	755.075
2475			N6-succinyladenosine	LC/MS pos	48130		HMDB00912			0.59	0.5	0.37	0.36		0.2725	0.464	0.146	0.6127	0.064	0.0926	0.0807	0.0486		1.8897	1.1063	0.9377	0.705	0.6891		100	100	100	100	100		Nucleotide	Purine Metabolism, Adenine containing	100001664	4542-23-8	2222	384.115
2476		Purine Metabolism, Guanine containing	guanosine 5'-triphosphate	LC/MS neg	2847	C00044	HMDB01273	6830		0.26	2.17	3.68	9.01		0.432	0.5237	0.2401	0.651	0.1365	0.1191	0.0703	0.0445		0.4783	0.1229	1.0371	1.7616	4.3074		100	50	100	100	100		Nucleotide	Purine Metabolism, Guanine containing	345	373-49-9	592	521.983
2477			guanosine 5'- diphosphate (GDP)	LC/MS neg	2848	C00035	HMDB01201	8977		0.83	1.67	1.77	2.9		0.5221	0.5337	0.0951	0.6127	0.0748	0.0989	0.0259	0.0241		1.104	0.9198	1.8422	1.9514	3.1975		100	100	100	100	100		Nucleotide	Purine Metabolism, Guanine containing	346	43139-22-6	639	442.017
2478			guanosine 5'- monophosphate (5'-GMP)	LC/MS pos	2849	C00144	HMDB01397	6804		1.27	1.14	1	1.21		0.0381	0.4102	0.2772	0.6881	0.9325	0.3563	0.6313	0.1985		0.9481	1.2026	1.0839	0.9439	1.1502		100	100	100	100	100		Nucleotide	Purine Metabolism, Guanine containing	347	5550-12-09	1300	364.065
2479			guanosine 3'-monophosphate (3'-GMP)	LC/MS neg	39786			3522		0.65	0.71	0.51	0.72		0.1325	0.4539	0.2079	0.6127	0.0413	0.0838	0.2217	0.096		1.8146	1.1806	1.2796	0.9277	1.3058		100	100	100	100	100		Nucleotide	Purine Metabolism, Guanine containing	100002704	117-68-0	773.9	362.051
2483			guanosine	LC/MS pos	1573	C00387	HMDB00133	6802		0.76	0.86	0.68	0.93		0.1351	0.4539	0.3456	0.7316	0.0575	0.0899	0.638	0.2001		1.2394	0.9378	1.0615	0.8405	1.1496		100	100	100	100	100		Nucleotide	Purine Metabolism, Guanine containing	1099	118-00-3	1680	284.099
2484			guanine	LC/MS pos	32352	C00242	HMDB00132	764		1	1	1	1											0.935	0.935	0.935	0.935	0.935		0	0	0	0	0		Nucleotide	Purine Metabolism, Guanine containing	172	73-40-5	1035	152.057
2486			7-methylguanine	LC/MS neg	35114	C02242	HMDB00897	11361		1.07	1.05	0.93	0.92		0.6219	0.5616	0.8601	0.9248	0.4876	0.2456	0.5538	0.1832		0.9177	0.9838	0.9613	0.8492	0.8464		100	100	100	100	100		Nucleotide	Purine Metabolism, Guanine containing	100001456	578-76-7	1729.7	164.058
2490			N1-methylguanosine	LC/MS pos	31609		HMDB01563	96373		0.64	0.66	0.41	0.33		0.0634	0.4321	0.0878	0.6127	0.0063	0.0376	0.005	0.0099		2.0155	1.2893	1.3217	0.82	0.6661		100	100	100	100	100		Nucleotide	Purine Metabolism, Guanine containing	100001122	2140-65-0	1869	298.115
2492			N2,N2-dimethylguanosine	LC/MS pos	35137		HMDB04824	92919		1.2	0.87	0.6	0.35		0.4748	0.5237	0.6995	0.8794	0.1647	0.1322	0.0519	0.0367		1.1127	1.33	0.9634	0.6629	0.3893		100	100	100	75	25		Nucleotide	Purine Metabolism, Guanine containing	100001412	2140-67-2	2168	312.13
2500			2'-deoxyguanosine	LC/MS neg	1411	C00330	HMDB00085	187790		0.29	0.35	0.24	0.3		0.2332	0.4584	0.3058	0.6969	0.1756	0.1364	0.2465	0.1034		3.4065	1.0008	1.1781	0.8074	1.0332		100	100	100	100	100		Nucleotide	Purine Metabolism, Guanine containing	348	961-07-9	1751	266.089
2501			guanosine 2'-monophosphate (2'-GMP)*	LC/MS neg	52442			444571		0.61	0.62	0.4	0.56		0.0782	0.4379	0.0671	0.6127	0.0073	0.0389	0.0371	0.0292		2.1857	1.3348	1.3609	0.8688	1.2322		100	100	100	100	100		Nucleotide	Purine Metabolism, Guanine containing	100002733		1241	362.051
2502		Pyrimidine Metabolism, Orotate containing	N-carbamoylaspartate	LC/MS polar	1594	C00438	HMDB00828	93072		0.55	0.45	0.53	0.79		0.5778	0.5528	0.4548	0.7702	0.5569	0.2659	0.7621	0.2241		1.2257	0.6802	0.5482	0.6557	0.9657		67	25	25	50	25		Nucleotide	Pyrimidine Metabolism, Orotate containing	1108	923-37-5	3800	175.036
2503			dihydroorotate	LC/MS polar	601	C00337	HMDB03349	648		0.56	0.61	0.74	0.69		0.8453	0.6112	0.7344	0.8936	0.9424	0.3575	0.7858	0.2297		1.3621	0.7658	0.8335	1.0093	0.9466		33	75	25	50	25		Nucleotide	Pyrimidine Metabolism, Orotate containing	923	155-54-4	1910.1	157.025
2504			orotate	LC/MS polar	1505	C00295	HMDB00226	967		0.5	0.28	0.6	1.76		0.2641	0.464	0.1244	0.6127	0.3907	0.2166	0.6989	0.212		1.8206	0.9109	0.5012	1.09	3.2097		100	100	100	100	100		Nucleotide	Pyrimidine Metabolism, Orotate containing	445	50887-69-9	1638.1	155.01
2506			orotidine	LC/MS polar	35172	C01103	HMDB00788	92751		0.93	1.16	1.11	1.59		0.5021	0.5237	0.252	0.6603	0.2923	0.1833	0.0201	0.0206		0.9315	0.8665	1.0787	1.0381	1.4788		100	100	100	100	100		Nucleotide	Pyrimidine Metabolism, Orotate containing	100001416	314-50-1	2250	287.052
2509		Pyrimidine Metabolism, Uracil containing	uridine 5'-triphosphate (UTP)	LC/MS neg	33448	C00075	HMDB00285	6133		0.57	1.59	2.28	4.21		0.1824	0.4539	0.2114	0.6127	0.0897	0.1037	0.0188	0.0198		1.3158	0.7525	2.0897	2.9968	5.5359		100	100	100	100	100		Nucleotide	Pyrimidine Metabolism, Uracil containing	871	19817-92-6	572	482.961
2510			uridine 5'-diphosphate (UDP)	LC/MS neg	5345	C00015	HMDB00295	6031		0.73	1.37	1.49	1.8		0.2523	0.464	0.1957	0.6127	0.1302	0.1163	0.0636	0.0414		1.2341	0.9039	1.6903	1.8402	2.2251		100	100	100	100	100		Nucleotide	Pyrimidine Metabolism, Uracil containing	870	21931-53-3	599.5	402.995
2511			uridine 5'-monophosphate (UMP)	LC/MS polar	2856	C00105	HMDB00288	6030		1.14	0.99	0.75	0.7		0.0705	0.4321	0.8341	0.9248	0.0661	0.0939	0.0044	0.0099		1.1303	1.2888	1.1171	0.8522	0.7953		100	100	100	100	100		Nucleotide	Pyrimidine Metabolism, Uracil containing	869	3387-36-8	4150	323.029
2513			uridine 3'-monophosphate (3'-UMP)	LC/MS polar	39764	C01368		101543		0.7	0.84	0.65	0.91		0.1659	0.4539	0.4651	0.7719	0.1131	0.1105	0.6948	0.2118		1.5786	1.1045	1.3306	1.0322	1.441		100	100	100	100	100		Nucleotide	Pyrimidine Metabolism, Uracil containing	106	35170-0-7;35170-03-7	3800	323.029
2515			uridine-2',3'-cyclic monophosphate	LC/MS neg	37137	C02355	HMDB11640	439715		0.68	7.95	16.71	331.56		0.4226	0.5237	0.5513	0.8247	0.3958	0.2178	6.2594e-05	0.0026		0.0567	0.0385	0.4509	0.9473	18.7996		33	0	25	75	100		Nucleotide	Pyrimidine Metabolism, Uracil containing	75	40632-52-8	1090	305.018
2516			uridine	LC/MS neg	606	C00299	HMDB00296	6029		0.71	0.91	0.68	1		0.076	0.4337	0.4838	0.7744	0.0481	0.086	0.9301	0.257		1.3433	0.9513	1.2168	0.9072	1.3494		100	100	100	100	100		Nucleotide	Pyrimidine Metabolism, Uracil containing	535	58-96-8	1457.6	243.062
2517			uracil	LC/MS neg	605	C00106	HMDB00300	1174		0.92	0.9	0.83	0.9		0.6425	0.5723	0.5898	0.8452	0.3498	0.202	0.5631	0.1848		0.9444	0.8648	0.8535	0.7824	0.8463		100	100	100	100	100		Nucleotide	Pyrimidine Metabolism, Uracil containing	825	66-22-8	1086	111.02
2518			pseudouridine	LC/MS neg	33442	C02067	HMDB00767	15047		1.07	1.05	1.02	1.06		0.5366	0.5402	0.6545	0.8539	0.8065	0.3288	0.72	0.217		1.0601	1.1364	1.1171	1.083	1.1186		100	100	100	100	100		Nucleotide	Pyrimidine Metabolism, Uracil containing	821	1445-07-4	1100	243.062
2519			5-methyluridine (ribothymidine)	LC/MS neg	35136		HMDB00884	445408		1.21	0.92	1.04	0.87		0.3984	0.5237	0.8502	0.9248	0.7204	0.3094	0.6744	0.2072		1.0913	1.3176	1.0035	1.1382	0.9457		100	100	100	100	100		Nucleotide	Pyrimidine Metabolism, Uracil containing	100001446	1463-10-1	1778.1	257.078
2533			beta-alanine	GC/MS	55	C00099	HMDB00056	239		0.81	0.73	1.21	1.56		0.3096	0.4986	0.1578	0.6127	0.3379	0.1984	0.0764	0.0472		1.0659	0.8653	0.7818	1.2916	1.6658		100	100	100	100	100		Nucleotide	Pyrimidine Metabolism, Uracil containing	244	56-41-7;107-95-9	1451.8	174
2536		Pyrimidine Metabolism, Cytidine containing	cytidine triphosphate	LC/MS neg	2844	C00063	HMDB00082	6176		0.65	1.92	2.64	5.69		0.5236	0.5337	0.2174	0.6178	0.1006	0.1037	0.0315	0.0269		1.139	0.7447	2.1825	3.0126	6.4803		100	100	100	100	100		Nucleotide	Pyrimidine Metabolism, Cytidine containing	281	36051-68-0	575	481.977
2537			cytidine diphosphate	LC/MS neg	2841	C00112	HMDB01546	6132		0.83	1.7	1.68	2.27		0.7656	0.5932	0.1704	0.6127	0.1744	0.1361	0.0883	0.0514		1.0637	0.8854	1.8121	1.7904	2.4134		100	100	100	100	100		Nucleotide	Pyrimidine Metabolism, Cytidine containing	280	34393-59-4	580	402.011
2538			cytidine 5'-monophosphate (5'-CMP)	LC/MS pos	2372	C00055	HMDB00095	6131		1.18	1.13	0.92	0.99		0.1102	0.4517	0.1456	0.6127	0.1934	0.1454	0.8372	0.2384		1.0153	1.1989	1.1517	0.9378	1.0047		100	100	100	100	100		Nucleotide	Pyrimidine Metabolism, Cytidine containing	282	63-37-6	890	324.059
2539			cytidine 3'-monophosphate (3'-CMP)	LC/MS pos	2959	C05822		66535		0.63	0.58	0.34	0.37		0.1066	0.4517	0.1724	0.6127	0.0096	0.0435	0.0349	0.0282		1.9805	1.2523	1.1447	0.6692	0.7367		100	100	100	100	100		Nucleotide	Pyrimidine Metabolism, Cytidine containing	105	84-52-6	1203	324.059
2540			cytidine 2',3'-cyclic monophosphate	LC/MS neg	37465	C02354	HMDB11691	417654		0.68	6.22	12.98	205.01		0.4226	0.5237	0.3795	0.7374	0.2221	0.1551	8.5834e-05	0.0026		0.1025	0.0701	0.6374	1.3305	21.0132		33	0	50	100	100		Nucleotide	Pyrimidine Metabolism, Cytidine containing	73	15718-51-1	937	304.034
2541			cytidine	LC/MS pos	514	C00475	HMDB00089	6175		1.01	1.26	0.62	2.21		0.8662	0.6177	0.2848	0.6881	0.1037	0.1057	0.0231	0.0226		0.8413	0.8513	1.0615	0.523	1.8571		100	100	100	100	100		Nucleotide	Pyrimidine Metabolism, Cytidine containing	827	65-46-3	1075.9	244.093
2549			2'-deoxycytidine 5'-monophosphate	LC/MS pos	533	C00239	HMDB01202	13945		2.22	1.06	0.69	1.73		0.1077	0.4517	0.9983	0.9329	0.4277	0.2235	0.4455	0.1563		0.4585	1.0166	0.4857	0.3155	0.7952		33	100	50	25	50		Nucleotide	Pyrimidine Metabolism, Cytidine containing	298	1032-65-1	1125.5	308.064
2553		Pyrimidine Metabolism, Thymine containing	thymidine 5'-monophosphate	LC/MS neg	12023	C00364	HMDB01227	9700		1.17	1.07	0.94	0.87		0.0464	0.4219	0.4636	0.7719	0.3044	0.1883	0.0596	0.0397		1.0426	1.2194	1.1207	0.9778	0.9026		100	100	100	100	100		Nucleotide	Pyrimidine Metabolism, Thymine containing	1248	33430-62-5	883	321.049
2557			thymidine	LC/MS neg	2183	C00214	HMDB00273	5789		0.07	0.11	0.08	0.86		0.1682	0.4539	0.2095	0.6127	0.1544	0.1276	0.5973	0.1909		2.1204	0.1563	0.2227	0.1664	1.8153		100	75	75	50	100		Nucleotide	Pyrimidine Metabolism, Thymine containing	872	50-89-5	1963.7	241.083
2558			thymine	LC/MS neg	604	C00178	HMDB00262	1135		1.48	1.1	0.89	0.7		0.2401	0.4584	0.8655	0.9248	0.6736	0.2931	0.2284	0.0979		0.7778	1.155	0.8592	0.6942	0.5449		100	100	50	50	0		Nucleotide	Pyrimidine Metabolism, Thymine containing	882	65-71-4	1654	125.036
2562		Purine and Pyrimidine Metabolism	methylphosphate	LC/MS polar	37070		HMDB61711	13130		0.99	1.12	1.14	1.58		0.8874	0.6261	0.253	0.6603	0.0476	0.086	0.0281	0.0254		1.009	1.0031	1.1321	1.1503	1.5898		100	100	100	100	100		Nucleotide	Purine and Pyrimidine Metabolism	100001805	7023-27-0	3760.1	110.985
2564	Cofactors and Vitamins	Nicotinate and Nicotinamide Metabolism	nicotinate	LC/MS neg	1504	C00253	HMDB01488	938		0.9	1.4	1.37	1.84		0.5871	0.5528	0.1198	0.6127	0.1268	0.1146	0.0323	0.0269		0.8142	0.7305	1.1359	1.1182	1.4943		100	100	100	100	100		Cofactors and Vitamins	Nicotinate and Nicotinamide Metabolism	567	59-67-6	1180	122.025
2567			nicotinamide	LC/MS pos	594	C00153	HMDB01406	936		1	1.12	1.07	1.15		0.9473	0.635	0.1772	0.6127	0.3633	0.2075	0.1007	0.0556		0.964	0.9673	1.0802	1.0276	1.1117		100	100	100	100	100		Cofactors and Vitamins	Nicotinate and Nicotinamide Metabolism	432	98-92-0	1271.1	123.055
2569			nicotinamide ribonucleotide (NMN)	LC/MS pos	22152	C00455	HMDB00229	14180		0.91	1	0.68	0.89		0.6712	0.5821	0.9812	0.9318	0.1288	0.1157	0.618	0.1953		1.2487	1.134	1.2505	0.8505	1.1171		100	100	100	100	100		Cofactors and Vitamins	Nicotinate and Nicotinamide Metabolism	1312	1094-61-7	893.2	335.064
2571			nicotinamide adenine dinucleotide (NAD+)	LC/MS neg	5278	C00003	HMDB00902	5893		0.88	1.12	1.1	1.06		0.0311	0.3938	0.1915	0.6127	0.0647	0.0926	0.5946	0.1909		0.9643	0.8479	1.0826	1.0642	1.02		100	100	100	100	100		Cofactors and Vitamins	Nicotinate and Nicotinamide Metabolism	1310	53-84-9	1434	662.102
2572			nicotinamide adenine dinucleotide reduced (NADH)	LC/MS neg	31475	C00004	HMDB01487	439153		0.63	0.93	1.01	1.77		0.1797	0.4539	0.7271	0.8925	0.9465	0.3575	0.0894	0.0516		1.2207	0.7645	1.1325	1.2338	2.1569		100	100	100	100	100		Cofactors and Vitamins	Nicotinate and Nicotinamide Metabolism	428	58-68-4;606-68-8	1540	664.117
2575			nicotinamide adenine dinucleotide phosphate reduced (NADPH)	LC/MS neg	33450	C00005	HMDB00221	5884		1.11	0.73	0.33	0.11		0.6375	0.5723	0.4452	0.7675	0.0812	0.1015	0.0291	0.0255		1.0699	1.1921	0.78	0.3544	0.1176		100	100	75	75	0		Cofactors and Vitamins	Nicotinate and Nicotinamide Metabolism	430	2646-71-1	900	744.084
2579			1-methylnicotinamide	LC/MS pos	27665	C02918	HMDB00699	10129985		0.97	1.18	1.33	1.36		0.7406	0.5888	0.0567	0.6127	0.0315	0.0715	0.016	0.0183		0.8795	0.8569	1.0395	1.1729	1.1938		100	100	100	100	100		Cofactors and Vitamins	Nicotinate and Nicotinamide Metabolism	55	1005-24-9	691.3	137.071
2584			trigonelline (N'-methylnicotinate)	LC/MS pos	32401	C01004	HMDB00875	5570		0.68	0.81	0.92	1.53		0.0632	0.4321	0.243	0.6547	0.6195	0.279	0.1461	0.0725		1.1734	0.8001	0.9474	1.0809	1.794		100	100	100	100	100		Cofactors and Vitamins	Nicotinate and Nicotinamide Metabolism	100001092	535-83-1	771.8	138.055
2587			adenosine 5'-diphosphoribose (ADP-ribose)	LC/MS polar	558	C00301	HMDB01178	192		0.91	1.13	1.31	0.5		0.4594	0.5237	0.3615	0.7374	0.0963	0.1037	0.0287	0.0255		1.0353	0.9373	1.1735	1.3573	0.5218		100	100	100	100	100		Cofactors and Vitamins	Nicotinate and Nicotinamide Metabolism	215	68414-18-6	3640	558.064
2589		Riboflavin Metabolism	riboflavin (Vitamin B2)	LC/MS pos	1827	C00255	HMDB00244	493570		0.8	0.86	0.69	0.72		0.1872	0.4539	0.3647	0.7374	0.0728	0.0976	0.0182	0.0196		1.2316	0.9877	1.0641	0.846	0.89		100	100	100	100	100		Cofactors and Vitamins	Riboflavin Metabolism	500	83-88-5	3098.3	377.146
2590			flavin adenine dinucleotide (FAD)	LC/MS neg	2134	C00016	HMDB01248	643975		0.93	1.05	1.02	1.45		0.3444	0.5165	0.5459	0.8247	0.7941	0.3275	0.0054	0.01		1.0225	0.9535	1.0766	1.0389	1.479		100	100	100	100	100		Cofactors and Vitamins	Riboflavin Metabolism	327	146-14-5;84366-81-4	2425	784.15
2591			flavin mononucleotide (FMN)	LC/MS neg	15797	C00061	HMDB01520	710		0.72	2.03	2.35	8.56		0.6234	0.5616	0.2448	0.6552	0.2519	0.1655	0.022	0.0222		0.7277	0.5238	1.4753	1.7112	6.2308		100	75	100	100	100		Cofactors and Vitamins	Riboflavin Metabolism	100000251	130-40-5	2390	455.097
2592		Pantothenate and CoA Metabolism	pantothenate	LC/MS pos	1508	C00864	HMDB00210	6613		0.96	0.97	1.41	1		0.7557	0.5927	0.8437	0.9248	0.0678	0.0946	0.977	0.2669		1.0241	0.984	0.9937	1.4401	1.0261		100	100	100	100	100		Cofactors and Vitamins	Pantothenate and CoA Metabolism	1024	137-08-6	2212.4	220.118
2594			phosphopantetheine	LC/MS neg	15504	C01134	HMDB01416	987		1.79	4.89	4.48	12.24		0.4535	0.5237	0.0288	0.6127	0.013	0.0494	0.0065	0.011		0.2465	0.4413	1.2046	1.1046	3.017		100	50	100	100	100		Cofactors and Vitamins	Pantothenate and CoA Metabolism	100000328	NA	1596.9	357.089
2595			3'-dephosphocoenzyme A	LC/MS neg	18289	C00882	HMDB01373	444485		0.15	0.14	0.14	0.14		0.4504	0.5237	0.4226	0.7526	0.4226	0.2227	0.4226	0.15		2.2459	0.3363	0.3116	0.3116	0.3116		67	25	0	0	0		Cofactors and Vitamins	Pantothenate and CoA Metabolism	100000138	3633-59-8	2013	686.142
2596			coenzyme A	LC/MS neg	46322	C00010	HMDB01423	317		0.8	0.98	1.29	1.65		0.42	0.5237	0.8938	0.9248	0.3657	0.2081	0.0982	0.0548		1.0357	0.8267	1.0145	1.3316	1.7069		100	100	100	100	100		Cofactors and Vitamins	Pantothenate and CoA Metabolism	270	85-61-0;18439-24-2	1448	382.55
2602		Ascorbate and Aldarate Metabolism	threonate	LC/MS polar	27738	C01620	HMDB00943	151152		0.79	0.78	0.87	1.16		0.3861	0.5237	0.3135	0.6993	0.3824	0.2151	0.0942	0.0538		1.2328	0.9765	0.9558	1.0784	1.4268		100	100	100	100	100		Cofactors and Vitamins	Ascorbate and Aldarate Metabolism	100001022	70753-61-6	2384	135.03
2605			gulonic acid*	LC/MS polar	46957			9794176		1.33	0.83	1.47	1.49		0.2857	0.4833	0.3816	0.7374	0.0943	0.1037	0.1208	0.0633		0.8565	1.135	0.7151	1.2562	1.275		100	100	100	100	100		Cofactors and Vitamins	Ascorbate and Aldarate Metabolism	100001586	20246-53-1	2750	195.051
2625		Folate Metabolism	5-methyltetrahydrofolate (5MeTHF)	LC/MS neg	18330	C00440	HMDB01396	146		0.77	0.92	0.89	1.07		0.1396	0.4539	0.5931	0.8452	0.4682	0.2394	0.5884	0.1898		1.2657	0.973	1.1634	1.1292	1.3521		100	100	100	100	100		Cofactors and Vitamins	Folate Metabolism	1244	68703-91-3;68792-52-9	1820	458.179
2626		Tetrahydrobiopterin Metabolism	biopterin	LC/MS pos	12358	C06313	HMDB00468	445040		1.56	1.42	1.8	3.6		0.3644	0.5237	0.4621	0.7719	0.116	0.1108	0.0091	0.0126		0.9201	1.4385	1.3059	1.6544	3.3124		100	100	100	100	100		Cofactors and Vitamins	Tetrahydrobiopterin Metabolism	1548	22150-76-1	1562.7	238.093
2627			dihydrobiopterin	LC/MS neg	35129	C00268	HMDB00038	1879		1.2	0.7	1.01	0.93		0.5601	0.5505	0.1433	0.6127	0.9429	0.3575	0.5347	0.1788		1.1287	1.3511	0.795	1.1438	1.0539		100	100	75	100	50		Cofactors and Vitamins	Tetrahydrobiopterin Metabolism	100001506	6779-87-9	1552.3	194.068
2630		Pterin Metabolism	pterin	LC/MS pos	43023	C00715	HMDB00802	73000		1.33	1.21	1.39	1.88		0.2004	0.4584	0.2752	0.6881	0.0904	0.1037	0.012	0.0155		0.8736	1.1582	1.0562	1.2157	1.6456		100	100	100	100	100		Cofactors and Vitamins	Pterin Metabolism	100004216	22363-60-4	1545	164.057
2652		Thiamine Metabolism	thiamin (Vitamin B1)	LC/MS neg	5341	C00378	HMDB00235	1130		0.91	0.99	1.22	1.46		0.4563	0.5237	0.806	0.9137	0.03	0.0715	0.0007	0.0053		0.9587	0.8684	0.9483	1.1744	1.399		100	100	100	100	100		Cofactors and Vitamins	Thiamine Metabolism	873	59-43-8	1726	263.097
2654			thiamin diphosphate	LC/MS neg	35670	C00068	HMDB01372	1132		0.81	1	0.86	1.11		0.1091	0.4517	0.9613	0.9259	0.2101	0.1527	0.3627	0.1364		0.9857	0.798	0.9893	0.8432	1.0967		100	100	100	100	100		Cofactors and Vitamins	Thiamine Metabolism	522	154-87-0	1195.1	423.03
2662		Vitamin B6 Metabolism	pyridoxine (Vitamin B6)	LC/MS neg	608	C00314	HMDB02075	1054		0.7	0.93	0.97	1.21		0.0464	0.4219	0.4871	0.7744	0.7482	0.3156	0.2702	0.1112		1.0002	0.7032	0.9264	0.9702	1.2055		100	100	100	100	100		Cofactors and Vitamins	Vitamin B6 Metabolism	936	58-56-0	1657	168.067
2665			pyridoxal phosphate	LC/MS neg	5331	C00018	HMDB01491	1051		1.15	1.46	1.53	1.93		0.3065	0.4986	0.0453	0.6127	0.0195	0.0577	0.0051	0.0099		0.7102	0.8161	1.0359	1.0879	1.3724		100	100	100	100	100		Cofactors and Vitamins	Vitamin B6 Metabolism	492	41468-25-1	943	246.017
2666			pyridoxal	LC/MS pos	1651	C00250	HMDB01545	1050		0.66	0.82	0.58	0.96		0.1218	0.4539	0.3881	0.7374	0.0548	0.0899	0.819	0.236		1.4799	0.9827	1.2078	0.8553	1.419		100	100	100	100	100		Cofactors and Vitamins	Vitamin B6 Metabolism	491	65-22-5	1203	168.066
2667			pyridoxate	LC/MS polar	31555	C00847	HMDB00017	6723		0.89	1.21	1.27	1.43		0.6907	0.5837	0.6035	0.8452	0.3501	0.202	0.4633	0.1593		0.8012	0.7135	0.9732	1.0204	1.1464		100	100	75	100	75		Cofactors and Vitamins	Vitamin B6 Metabolism	100001121	82-82-6	846	182.046
2669	Xenobiotics	Benzoate Metabolism	hippurate	LC/MS neg	15753	C01586	HMDB00714	464		0.91	1.2	1.38	1.96		0.4588	0.5237	0.1556	0.6127	0.0422	0.0845	0.0547	0.0377		0.809	0.7351	0.967	1.1153	1.5819		100	100	100	100	100		Xenobiotics	Benzoate Metabolism	100000014	495-69-2	2106.9	178.051
2681			benzoate	LC/MS neg	15778	C00180	HMDB01870	243		0.84	1.06	1.26	1.6		0.2415	0.4584	0.635	0.8526	0.1369	0.1191	0.1002	0.0556		0.9535	0.8002	1.0125	1.1994	1.5272		100	100	100	100	100		Xenobiotics	Benzoate Metabolism	100000008	65-85-0	1750	121.029
2700			O-methylcatechol sulfate	LC/MS neg	46111			22473		0.83	0.96	0.95	1.15		0.4226	0.5237	0.8562	0.9248	0.8096	0.329	0.8056	0.2333		0.4782	0.3979	0.4589	0.4519	0.5484		33	25	25	25	25		Xenobiotics	Benzoate Metabolism	100004208		2344	203.002
2713			4-ethylphenylsulfate	LC/MS neg	36099	C13637				0.67	0.93	1.06	0.96		0.4155	0.5237	0.9011	0.9248	0.8132	0.3296	0.9041	0.2516		0.855	0.5733	0.7939	0.903	0.8182		67	50	50	75	50		Xenobiotics	Benzoate Metabolism	100001756	123-07-9	3580	201.023
2758		Food Component/Plant	2-piperidinone	LC/MS pos	43400			12665		0.97	1.16	1.27	2.31		0.984	0.6493	0.4972	0.7784	0.323	0.1931	0.0336	0.0275		1.0091	0.9797	1.1717	1.2775	2.3303		100	100	100	100	100		Xenobiotics	Food Component/Plant	100004295	675-20-7	2047	100.076
2872			gluconate	LC/MS polar	587	C00257	HMDB00625	10690		0.8	0.78	0.8	1.3		0.1773	0.4539	0.1851	0.6127	0.2392	0.1607	0.113	0.0605		1.1011	0.8783	0.8535	0.8813	1.4362		100	100	100	100	100		Xenobiotics	Food Component/Plant	338	527-07-1	2922	195.051
2940			erythritol	GC/MS	20699	C00503	HMDB02994	222285		0.98	0.96	1	1.2		0.7746	0.5974	0.6343	0.8526	0.959	0.3614	0.2507	0.1039		1.0323	1.0133	0.9939	1.0346	1.2362		100	100	100	100	100		Xenobiotics	Food Component/Plant	100000846	149-32-6	1517.5	217
2962			homostachydrine*	LC/MS pos	33009	C08283	HMDB33433	441447		0.81	1.01	0.85	1.12		0.0136	0.2711	0.9929	0.9318	0.0194	0.0577	0.2469	0.1034		0.9798	0.7981	0.9884	0.8376	1.0961		100	100	100	100	100		Xenobiotics	Food Component/Plant	100001550	1195-94-4	1211	158.118
3046			stachydrine	LC/MS pos	34384	C10172	HMDB04827	115244		0.85	1.02	0.95	1.07		0.3011	0.4978	0.8586	0.9248	0.5747	0.2698	0.5977	0.1909		0.9547	0.8075	0.9745	0.9025	1.0213		100	100	100	100	100		Xenobiotics	Food Component/Plant	100001296	4136-37-2	838.7	144.102
3068			methyl glucopyranoside (alpha + beta)	LC/MS pos	46144					0.91	0.63	0.31	0.52		0.8481	0.6112	0.6105	0.8452	0.2122	0.1527	0.3892	0.143		1.1976	1.0895	0.7534	0.3663	0.6248		67	100	75	0	25		Xenobiotics	Food Component/Plant	100005864		1090	212.113
3146		Drug	streptomycin	LC/MS pos	39872			5999		1	1	1	1											0.1952	0.1952	0.1952	0.1952	0.1952		0	0	0	0	0		Xenobiotics	Drug	100002993	3810-74-0	518.3	300.645
3185			6-oxopiperidine-2-carboxylic acid	LC/MS pos	43231			3014237		1.49	1.3	1.32	1.42		0.0424	0.4219	0.118	0.6127	0.0409	0.0838	0.0407	0.031		0.8096	1.2057	1.0495	1.071	1.147		100	100	100	100	100		Xenobiotics	Drug	100004499	34622-39-4	1826.6	144.066
3310			penicillin G	LC/MS pos	37468	C05551	HMDB15186	5904		1	1	1	1											0.3011	0.3011	0.3011	0.3011	0.3011		0	0	0	0	0		Xenobiotics	Drug	100002155	69-57-8	3370	335.106
3421		Chemical	sulfate*	LC/MS neg	46960	C00059	HMDB01448	1118		0.95	1.25	1.4	1.72		0.5227	0.5337	0.0351	0.6127	0.01	0.0435	0.0047	0.0099		0.7841	0.7417	0.9791	1.0957	1.3452		100	100	100	100	100		Xenobiotics	Chemical	100002528	14808-79-8	616	96.9601
3424			O-sulfo-L-tyrosine	LC/MS neg	45413			514186		0.92	0.95	0.96	1.1		0.4335	0.5237	0.4681	0.7738	0.5382	0.2605	0.1425	0.071		1.085	1.0001	1.0327	1.0421	1.1933		100	100	100	100	100		Xenobiotics	Chemical	100005384		990	260.023
3440			2-aminophenol sulfate	LC/MS neg	43266		HMDB61116	181670		0.99	0.99	0.99	0.99		0.4226	0.5237	0.4226	0.7526	0.4226	0.2227	0.4226	0.15		0.5711	0.5646	0.5646	0.5646	0.5646		33	25	0	0	0		Xenobiotics	Chemical	100004322		1677	188.002
3510			phenol red	LC/MS neg	36817	C12600		4766		0.95	1.17	1.26	1.62		0.7354	0.5888	0.2288	0.6376	0.1262	0.1146	0.0203	0.0207		0.9003	0.858	1.057	1.1338	1.4544		100	100	100	100	100		Xenobiotics	Chemical	100001724	143-74-8	3665.9	353.049
3511			phenylcarnitine*	LC/MS pos	43265					0.99	1.05	0.94	1.42		0.8012	0.6071	0.5814	0.8405	0.3449	0.2011	0.0048	0.0099		0.9575	0.9445	1.0076	0.8997	1.3609		100	100	100	100	100		Xenobiotics	Chemical	100004555	105450-08-6	2629.9	266.139
